# Supplementary material for: Targeting transglutaminase 2 mediated exostosin glycosyltransferase 1 signaling in liver cancer stem cells with acyclic retinoid
Source: Cell Death Dis. 2023 Jun 13;14(6):358. doi: 10.1038/s41419-023-05847-4 (PMC10261105; doi:10.1038/s41419-023-05847-4)
Supplement: Supplementary file 10 — Table S2 [file 41419_2023_5847_MOESM10_ESM.xlsx]

## Sheet: Sheet1
Table S2. Human primer sequence used for real-time PCR in this study.
Gene symbol	Forward	Reverse
GAPDH	CCATGGAGAAGGCTGGGG	CAAAGTTGTCATGGATGACC
ACTB	GCACAGAGCCTCGCCTT	GTTGTCGACGACGAGCG
MYCN	GGCAGTAGGACCACCAGTGT	AACCGTCACCAACGTTTAGC
EXT1	GCTCTTGTCTCGCCCTTTTGT	TGGTGCAAGCCATTCCTACC
TGM2	AACCCCAAGTTCCTGAAG	AGGTTGCTGTTCTGGTC
CCNB1	CGGGAAGTCACTGGAAACAT	AAACATGGCAGTGACACCAA
EpCAM	GATGTGGACATAGCTGATGTG	ACCAGGATCCAGATCCAGTTG
ALDH1A1	AGGGGCAGCCATTTCTTCTCA	CACGGGCCTCCTCCACATT
CTNNB1	GAAACGGCTTTCAGTTGAGC	CTGGCCATATCCACCAGAGT
ACSL1	CTTCTGGTACGCCACGAGAC	GTCGCTGTCAAGTAGTGCG
ACSL3	CCACGCCTGCGGCACATCAT	TGGTTTTCCATGCTGGCCTTGG
ACSL4	CCCTGAAGGATTTGAGATTCACA	CCTTAGGTCGGCCAGTAGAAC
aSMase	TGGCTCTATGAAGCGATGGC	TTGAGAGAGATGAGGCGGAGAC
B3GALNT4	ACTCCTACCGCAACCTCA	CACATCATCGTCCGTCTT
B4GALNT1	TCTCACTGGAGAGGGTCAGG	CGGACTGTGTCTGCTGTGTT
CerS2	CCGATTACCTGCTGGAGTCAG	GGCGAAGACGATGAAGATGTTG
CerS3	ACATTCCACAAGGCAACCATTG	CTCTTGATTCCGCCGACTCC
CerS4	CTTCGTGGCGGTCATCCTG	TGTAACAGCAGCACCAGAGAG
CerS5	GCCATCGGAATCAGGAC	GCCAGCACTGTCGGATGT
CerS6	GGGATCTTAGCCTGGTTCTGG	GCCTCCTCCGTGTTCTTCAG
CPT1	ATCAATCGGACTCTGGAAACGG	TCAGGGAGTAGCGCATGGT
DEGS-1	GCGTTTGGCAGTTGCATTAA	CATTGTGGGCAATCTCATGAA
DGAT1	AACTGGTGTGTGGTGATGCT	CCTTCAGGAACAGAGAAACC
DGAT2	CTACAGGTCATCTCAGTGCT	GAAGTAGAGCACAGCGATGA
GCS	GTTCGTCCTCTTCTTGGTGC	AGAAGAGAGACACCTGGGAGC
LPCAT1	TTGCCGCTGCCATGATGCTG	AACCTTCCTCCACAGGGCCG
LPCAT3	TGGGCCGCACCATCAC	AGTTGCCGGTGGCAGTGTA
NEU4	ACCGCCGAGAGTGTTTTGG	CGTGGTCATCGCTGTAGAAGG
SMS-1	GCCAGGACTTGATCAACCTAACC	CCATTGGCATGGCCGTTCTTG
SMS-2	CACCCAGTGGCTGTTTCTGA	TGCATTCCAGGCACAGGTAGA
SPTLC2	CCAGACTGTCAGGAGCAACCATTA	CGTGTCCGAGGCTGACCATA
ST3GalNac6	CGCCGGAGAGAAATGAGTA	CCACTTCTTGAGGTTGACAGG
ST3GalVI	TTGCCCTATGGGATGAGAAC	CCTCCATTACCAACCACCAC
ST6GALNAC4	TCTACCACCCAGCCTTCATC	TAGTGGTGCCAGTTCCCTTT
β-GCS	GCTAGGCTCCTGGGATCGAG	GTTCAGGGCAAGGTTCCAGTC
LGALS1	TGCAACAGCAAGGACGGC	CACCTCTGCAACACTTCCA
CITED2	ACCATCACCCTGCCCACC	CGTAGTGTATGTGCTCGCCCA
KLF6	CGGACGCACACAGGAGAAAA	CGGTGTGCTTTCGGAAGTG
HNF1B	GGGGCCCGCGTCCCAGCAAA	GGCCGTGGGCTTTGGAGGGGG
BHLHB2	GAAAGGATCGGCGCAATTAA	CATCATCCGAAAGCTGCATC
SMAD2	AGGAGCAGGCGGAGGAGAG	GTATTACAGTTTTGAGTGGTGATGGC
SMAD3	AATGGTGCGAGAAGGCGG	GACCTGGGGATGGTGATGC
SMAD4	CTACGAACGAGTTGTATCACCTGG	ACGATGGCTGTCCCTCAAAGT
