# Supplementary material for: Targeting transglutaminase 2 mediated exostosin glycosyltransferase 1 signaling in liver cancer stem cells with acyclic retinoid
Source: Cell Death Dis. 2023 Jun 13;14(6):358. doi: 10.1038/s41419-023-05847-4 (PMC10261105; doi:10.1038/s41419-023-05847-4)
Supplement: Supplementary file 11 — Table S3 [file 41419_2023_5847_MOESM11_ESM.xlsx]

## Sheet: Sheet1
Table S3. Raw dataset of nLC-MS/MS-based proteome analysis.
Accession	EpCAM- Veh	EpCAM- NC9	EpCAM- ACR	EpCAM+ Veh	EpCAM+ NC9	EpCAM+ ACR	shCtl	shTG2
Q13813	76.5149	86.8737	87.6004	103.235	99.9731	86.8841	166.828	122.743
P49327	78.1448	103.498	85.0702	90.2804	85.4185	72.7242	61.0485	102.611
Q14204	90.0068	111.184	105.654	99.7801	94.1672	95.3388	129.693	106.02
Q01082	74.5228	86.2481	89.1049	103.367	105.54	95.3388	155.575	117.223
P78527	94.7154	109.754	106.201	92.539	82.4758	80.0791	103.529	99.6882
Q00610	92.2706	106.805	104.149	98.385	95.6783	88.3276	119.284	98.2269
P21333	67.2787	83.9243	85.5489	106.955	102.2	97.7446	250.946	114.788
O75369	49.6215	57.4689	58.1267	118.912	122.083	114.517	270.076	135.569
Q15149	94.3532	97.7776	103.26	94.7313	96.4736	81.5226	121.816	117.385
O43707	87.7431	88.6612	100.935	107.619	126.855	104.343	152.199	109.592
Q9Y490	89.7352	102.425	108.389	103.965	89.9519	96.5073	126.036	100.662
P13639	96.4359	116.1	107.911	93.8012	87.8045	77.8108	110	100.013
P10809	83.8494	98.6714	94.5073	104.895	93.9286	87.8464	98.184	99.6882
P42704	114.908	135.941	127.058	76.9941	71.5002	68.8749	69.2071	72.4119
P07900	100.782	119.139	114.065	110.675	99.655	93.0705	120.69	98.0646
P08238	95.3493	109.843	103.397	94.3991	90.1905	85.1657	88.3375	81.8287
P14618	93.9005	106.447	99.9096	105.493	99.4164	94.514	85.5242	78.0945
P35579	88.4675	106.715	101.072	100.511	94.6444	92.7955	156.138	105.371
Q9P2E9	97.9752	114.044	105.517	97.6543	90.6677	73.6178	87.2122	115.762
Q92616	88.9202	101.353	94.7124	111.339	99.4959	96.5761	117.877	114.3
P46940	105.038	118.513	118.031	91.0111	87.725	88.74	107.468	85.563
P63261	90.369	104.57	97.4478	96.2592	96.9508	83.241	133.069	93.1938
P60709	102.956	88.4825	92.7976	102.039	108.722	111.011	104.373	109.43
O75643	84.1211	99.3864	92.1822	110.343	106.972	97.4697	112.251	94.3303
P49588	78.5975	93.4876	92.2506	81.91	73.6476	74.4426	102.967	104.559
P12814	92.8139	109.754	102.235	102.039	100.053	100.082	144.603	115.762
P11142	100.873	121.015	115.706	97.92	99.1778	90.046	106.624	98.5517
P14625	78.3259	100.012	88.3527	91.609	88.1227	79.7354	131.381	105.371
P38646	99.9673	116.457	110.099	94.067	89.3952	79.6667	102.404	94.4927
Q6P2Q9	102.684	114.491	104.628	102.57	87.5659	86.5404	111.688	86.3748
P68104	92.6328	105.911	94.1653	104.165	96.9508	84.6158	166.266	119.983
P11021	70.9913	88.84	77.8898	70.4838	69.9096	66.2629	126.598	103.422
P55072	94.5343	107.43	107.09	89.0846	83.4302	86.7466	104.373	95.6292
P07437	100.148	115.563	114.134	104.829	96.235	94.1015	66.9565	74.3602
Q08211	95.1682	113.15	108.458	102.304	95.1216	92.3831	95.9334	88.3231
P22314	92.995	104.57	103.329	90.9447	89.3952	86.7466	100.435	88.3231
P68371	96.2548	109.486	112.698	106.423	93.2128	93.5516	115.345	80.0428
P06733	90.1879	102.961	98.4736	98.9829	95.7578	86.6779	94.8081	90.9208
P07814	81.5857	99.6545	95.9433	89.0846	84.3051	83.9284	100.153	91.7326
P35580	86.2943	97.0626	94.7124	112.801	100.53	103.519	116.47	107.644
Q7KZF4	94.7154	112.525	105.449	97.7207	90.3496	80.6977	107.749	107.806
Q14697	83.6683	100.727	95.3279	94.2663	88.2022	82.6224	104.092	90.9208
P06576	88.8297	105.375	106.611	100.909	95.9964	96.7823	106.905	109.105
P05787	95.4398	86.7843	106.201	77.7913	96.5532	70.7308	192.711	106.507
P13667	80.1369	101.531	91.977	86.8924	82.6349	73.6865	128.005	93.3562
P00558	85.4793	96.3476	94.3021	98.3186	91.1449	94.5827	93.6828	82.4782
Q13885	82.4912	110.737	108.184	99.9129	98.621	94.7202	68.3631	76.958
Q9Y4L1	87.6525	108.145	100.046	72.6096	72.8523	62.826	126.317	123.555
P00352	85.4793	96.7945	94.7808	121.105	107.767	105.649	197.212	112.352
P04406	97.0697	111.542	107.227	97.9864	91.304	89.015	95.6521	90.5961
P78371	100.148	115.742	111.33	98.85	93.0537	90.046	96.4961	89.7843
Q13576	83.125	95.0963	99.8412	87.5567	76.4313	80.4915	95.3707	130.861
O60701	100.511	115.385	110.236	86.9588	76.6699	75.8174	105.499	82.9652
P41252	80.4991	94.3813	92.5241	85.8959	88.4408	89.2899	104.092	96.9281
P29401	66.826	80.6174	78.8472	113.996	104.427	92.6581	92.2761	95.3045
P52272	88.0147	111.363	101.414	102.57	98.621	84.3408	79.335	76.4709
P34932	100.601	118.066	112.971	102.836	89.1566	88.5338	112.532	95.4669
P30101	90.0974	108.95	98.2684	84.0358	84.7027	72.518	124.629	103.422
P53621	99.8768	110.916	109.894	90.4132	83.9869	77.742	113.657	100.5
P12277	103.68	111.631	115.228	135.454	118.663	125.789	75.959	98.714
Q14152	98.5185	121.194	104.423	101.242	101.405	91.6957	108.875	101.312
P68366	107.03	115.832	106.064	103.633	107.767	94.3765	82.1483	87.5113
P31939	82.6723	94.4707	95.3279	105.958	97.9848	101.594	97.3401	98.8764
Q71U36	140.534	119.854	120.425	108.881	97.9052	74.2364	179.207	125.666
O75533	93.8099	106.715	101.141	108.881	94.5648	96.9198	112.251	107.157
P55060	68.1843	76.7742	79.8046	61.5155	61.0019	56.2272	90.3068	62.1833
P04075	104.585	124.859	116.527	109.147	97.428	88.0526	68.9258	69.1648
Q04637	105.581	133.26	119.399	88.686	79.5331	74.8551	89.4628	81.8287
Q9BQE3	99.8768	111.72	108.321	104.231	85.0209	93.2767	111.125	81.3417
P02545	94.1721	109.754	99.7729	94.0005	92.497	78.8418	157.263	91.7326
P06744	82.4912	100.101	96.0117	138.709	128.844	114.654	101.279	113.002
Q92598	107.121	124.144	118.168	91.2768	89.3952	85.3719	81.3043	76.4709
P05023	88.8297	110.827	97.9949	97.1228	90.2701	80.0104	129.412	93.6809
O00410	77.1487	89.3762	87.532	121.968	106.733	112.111	101.279	97.0904
Q99832	101.507	117.172	111.809	101.441	88.5203	82.8286	104.373	95.3045
P54886	77.9637	95.3645	95.7382	96.5914	98.7801	95.0639	102.685	95.3045
Q07065	72.259	89.1975	79.873	85.9623	82.7939	74.1677	147.417	106.507
P50990	100.33	119.675	114.202	97.0564	90.2701	88.9462	108.875	88.8101
P12956	82.4912	94.2026	93.4815	100.511	97.1099	93.2767	109.719	105.533
P11498	81.4046	103.051	101.756	81.0464	80.4875	74.2364	79.0536	98.3893
P18206	82.4006	106.626	98.2684	100.179	97.7462	86.2655	154.731	89.6219
Q06210	79.9558	96.6157	94.7808	73.4068	77.5448	71.6244	96.4961	100.987
P43243	92.18	113.15	107.705	104.231	98.462	87.0216	104.373	94.9798
P0DMV8	78.4164	102.783	98.4052	83.1722	91.1449	83.4472	133.35	113.489
P53396	94.4438	122.803	97.7213	92.2733	92.4175	79.048	76.2403	97.0904
P49368	95.9831	118.245	107.432	98.7172	95.1216	91.9019	109.437	96.2786
P53618	93.9005	109.933	111.398	96.7907	89.1566	98.7757	106.061	103.747
P48643	96.2548	115.474	108.663	97.5878	96.5532	85.5781	108.593	100.5
P17987	98.2469	119.317	109.894	95.927	91.7812	86.2655	105.217	100.5
P09651	116.991	125.127	120.767	102.703	97.0304	95.4076	77.3656	84.4265
P13010	82.8534	96.2582	89.652	96.8571	93.69	85.7156	112.813	97.9022
Q15393	97.1603	106.715	105.038	115.325	107.608	105.031	92.8388	105.695
Q9Y678	94.6249	116.1	113.245	91.2104	77.7038	81.2476	115.064	102.773
Q00839	94.6249	111.631	102.577	100.843	91.0654	85.7843	95.3707	98.0646
P11586	106.849	123.697	119.946	105.825	97.9848	82.8973	105.78	90.4337
P05783	91.3651	87.5887	103.602	77.7248	99.8936	64.4757	164.859	106.02
P50991	101.507	119.407	112.971	97.1228	91.4631	88.1901	95.9334	84.4265
Q13200	90.7312	112.793	107.5	97.1228	87.3273	83.7909	99.3094	86.8618
P09327	65.4677	76.6848	75.9751	98.1857	93.3718	85.3719	139.539	82.1534
P07237	89.4635	104.66	98.9522	89.6825	84.146	79.8729	136.726	113.651
P11216	99.8768	117.083	116.527	90.8783	87.6455	88.3963	97.6214	80.5299
P51659	93.3572	111.72	114.339	94.2663	84.7027	86.4029	109.437	97.5775
Q14974	97.0697	112.972	107.842	98.3186	97.9052	89.8398	88.9002	84.1018
P26640	81.314	93.5769	93.8918	74.2704	66.8078	66.5378	63.8618	79.3934
P49411	97.8847	117.619	114.065	106.423	102.518	92.4518	111.125	92.5444
Q99798	90.0974	109.486	108.253	92.8712	85.1799	84.2721	149.949	117.223
Q86VP6	95.9831	113.865	110.578	91.0776	84.9413	77.9482	109.719	103.26
P16615	87.2903	108.682	105.244	90.3468	90.111	74.7863	93.1201	82.3158
Q15029	99.0618	108.95	107.09	100.777	90.111	98.9132	93.1201	93.8433
P31948	91.4556	108.413	99.1574	107.353	94.1672	80.7665	94.2454	70.1389
O60488	74.2511	94.3813	99.978	97.7871	97.1099	93.3454	98.184	141.739
P22626	86.6565	100.816	94.0286	108.217	104.586	92.3144	107.468	103.26
O14980	101.235	111.005	114.886	100.312	84.2255	90.4585	93.6828	84.2641
P40939	68.3654	79.9024	74.9493	107.752	90.7473	85.0282	152.762	117.061
P60842	102.05	121.641	112.356	103.633	102.439	92.2456	102.967	97.7399
Q9UDY2	91.4556	108.682	102.508	115.724	105.859	91.352	102.404	96.1163
Q00341	93.3572	115.653	104.765	95.9935	87.725	74.3052	126.598	127.127
P20700	103.861	108.86	111.877	97.7207	94.6444	78.9793	117.596	94.168
P41250	70.8102	84.2818	88.0107	83.0393	91.304	84.2721	117.877	101.149
O60506	92.6328	105.285	98.1316	105.958	101.484	102.762	102.967	100.662
P27797	92.8139	110.737	99.3625	90.7454	81.8396	73.9615	96.2147	71.4378
P15144	107.03	114.848	104.491	83.8365	70.7845	69.2186	51.202	97.2528
P16435	86.6565	104.391	104.355	98.7836	94.2467	92.1082	133.913	127.614
P25205	101.144	117.977	112.903	119.909	113.732	107.918	105.217	94.3303
P33176	96.9792	113.955	109.689	111.14	97.0304	86.3342	106.343	83.9394
P34897	87.9242	105.643	102.303	86.8924	83.5893	86.7466	81.8669	88.8101
P61978	90.9123	110.469	101.346	99.3815	90.0315	83.7909	98.4654	94.3303
Q9NR30	93.3572	113.865	106.338	109.944	106.495	102.213	90.5881	86.0501
P31040	90.369	107.967	105.244	112.269	95.9964	89.2899	103.248	81.1793
P50395	97.8847	115.653	114.065	98.9165	90.7473	88.1214	121.534	110.729
P00338	88.9202	100.638	92.9344	119.178	104.666	97.0572	89.1815	84.1018
P23141	77.7826	91.5213	89.31	104.63	94.9625	97.2635	313.683	147.422
O75874	78.6881	92.6832	94.4389	90.0146	92.4175	91.8332	102.685	99.6882
Q12906	92.6328	110.916	101.414	92.539	91.7017	78.0857	93.6828	94.6551
P27487	69.0898	69.7135	72.6242	88.5532	81.4419	70.3184	119.565	107.481
P27816	73.7984	84.4606	85.207	103.899	98.1438	89.7711	147.979	99.6882
Q16891	86.2943	100.191	92.7976	91.9412	96.076	80.1478	115.345	102.286
P19338	89.9163	100.548	93.9602	101.707	95.5192	84.6845	101.841	94.0056
Q12931	96.4359	123.875	108.663	103.102	98.2234	90.5272	103.529	113.164
Q7Z6Z7	100.511	123.25	114.749	84.368	88.0431	78.1545	88.0562	102.286
P04843	99.424	121.641	114.886	94.8641	88.0431	80.7665	98.7467	94.168
O43175	84.0305	97.6882	97.9949	89.5496	82.0782	86.5404	149.105	105.046
P55157	84.4833	103.23	110.167	107.287	96.8713	101.388	111.407	86.8618
Q92896	101.235	130.4	106.816	100.577	91.7017	83.8597	138.977	117.223
P56192	81.5857	94.9176	97.1742	85.8959	81.2828	89.015	89.1815	76.958
P60174	98.1563	109.486	107.022	103.168	87.725	89.8398	94.2454	77.9321
Q8WUM4	83.4872	92.6832	91.3616	88.3539	88.5203	87.7777	151.074	109.754
Q14247	65.015	83.388	69.3418	81.1128	74.2044	69.6998	65.2685	68.84
P26599	89.5541	109.128	106.543	94.4656	94.1672	86.9528	95.3707	96.2786
P26641	89.6446	102.068	92.1822	92.6055	83.4302	77.5358	114.782	95.1421
O95373	105.944	114.938	116.527	106.755	99.9731	94.7202	89.4628	81.9911
Q92841	90.0068	106.268	101.072	98.385	93.4514	91.0771	121.253	105.371
P02768	89.0108	111.899	88.1475	85.3644	74.6816	58.633	125.754	107.157
P35606	95.4398	112.435	109.415	87.8888	84.9413	81.5913	113.376	106.832
O00571	98.428	120.837	113.587	102.039	94.7239	90.1148	79.8976	77.9321
P54136	87.562	109.665	103.397	91.9412	85.8162	85.5781	112.813	100.825
P00367	79.5936	96.1688	90.1307	99.7801	91.3835	92.3144	117.877	114.3
Q15181	91.9084	103.855	111.056	109.08	95.1216	107.437	107.468	88.6478
Q13509	83.6683	91.3425	92.1138	110.941	109.438	117.541	117.314	91.0832
P25705	90.2785	108.324	101.619	98.4514	91.9403	87.9839	111.125	108.78
Q13263	88.9202	98.6714	88.0791	99.2486	79.6922	77.5358	95.6521	88.4854
Q14980	98.9713	114.312	112.561	110.808	97.428	93.2767	84.3989	67.2165
P12268	90.9123	109.665	106.201	114.196	104.188	102.213	72.583	87.9984
P31943	91.8178	109.575	99.4993	104.962	101.961	87.7777	99.5907	91.4079
P46939	82.8534	104.213	92.866	87.6895	83.1916	66.5378	115.064	127.614
Q99460	86.4754	99.0289	97.7213	105.294	97.269	95.9574	95.0894	103.909
P49321	108.57	112.078	120.425	115.059	97.9052	95.545	96.7774	98.2269
P51812	87.7431	114.044	101.551	112.269	111.108	92.7955	115.626	106.994
Q5VYK3	76.3338	93.8451	87.1901	90.9447	73.8862	79.1855	117.033	93.5185
P11940	99.8768	106.894	109.62	95.5949	96.3941	82.4162	114.501	109.43
P18669	85.751	101.71	96.2169	110.808	98.0643	95.6825	77.9283	79.231
P47897	86.5659	98.582	94.4389	103.965	90.9859	89.9086	100.997	99.3635
P49748	92.9044	112.703	114.886	72.8089	63.3083	65.3693	126.317	94.168
Q9NYU2	68.8181	85.6224	75.6332	92.3397	98.621	90.046	140.665	126.477
P11388	109.747	127.182	114.339	119.577	91.2245	103.519	90.3068	64.294
O75083	77.9637	90.7169	89.9939	114.063	109.119	94.514	121.534	100.662
P42166	107.03	123.786	123.502	115.192	104.427	98.5007	111.969	81.0169
Q15436	101.869	121.194	107.022	86.3609	80.2489	70.3871	100.153	109.592
P12270	106.578	110.827	113.45	99.3815	89.3952	88.5338	96.4961	85.7253
P09874	93.3572	107.877	97.9265	98.1857	86.4525	83.7909	95.3707	75.9838
P62937	82.7628	94.7388	94.9176	108.35	98.2234	107.299	102.967	86.6995
P27708	78.507	91.3425	85.0018	98.1857	95.4397	92.7268	88.3375	86.5371
P08133	32.3264	28.0641	32.7561	97.3885	80.2489	83.1036	76.2403	127.939
P36776	75.881	90.5381	92.5925	84.3015	81.6805	67.2939	122.66	119.334
P62258	97.8847	111.81	93.755	98.4514	86.6911	81.0414	126.317	96.1163
P55884	98.2469	117.709	104.56	106.157	102.28	97.7446	87.2122	90.7585
P48147	88.3769	96.1688	100.662	124.493	105.938	111.905	140.665	100.987
P63244	96.8886	106.358	104.355	93.0041	90.9859	84.0659	107.187	93.6809
P58107	111.014	74.9867	102.098	111.073	143.319	99.1881	126.317	74.8473
Q9BQG0	110.29	117.172	108.868	84.1022	83.1916	83.3785	86.6495	90.9208
O95573	67.0071	82.9412	88.0791	80.8471	84.3051	77.3296	87.2122	96.9281
P13489	91.6367	103.855	95.4646	94.4656	92.6561	86.128	123.785	100.013
O95831	86.3848	106.805	101.961	98.9829	89.7929	90.5272	103.811	93.0315
Q14764	65.015	83.7455	75.2912	112.535	85.6571	86.3342	206.777	111.54
P27824	98.8807	119.407	110.92	100.179	92.8151	92.0394	106.343	110.241
P04181	99.0618	112.882	119.331	90.4132	91.2245	89.015	64.4245	85.7253
P40227	99.1524	114.133	111.74	99.3815	95.8374	87.1591	113.657	99.0387
P04264	79.9558	96.3476	52.3825	20.5273	96.8713	19.8651	126.317	40.9144
P06748	104.585	122.535	117.006	99.3151	90.6677	74.6488	86.6495	87.5113
P30153	89.373	122.088	106.611	106.025	92.3379	86.3342	113.095	84.4265
P04844	93.0855	119.228	108.047	96.99	88.0431	86.8154	92.2761	97.7399
Q9P2J5	86.8376	110.112	107.5	91.4097	95.2011	99.6693	127.724	114.138
P14866	98.6091	109.128	106.269	108.948	99.8936	90.8709	80.1789	77.7698
P33991	100.33	120.3	117.211	132.797	99.4959	105.718	100.435	80.3675
Q9NZI8	89.1919	108.95	105.927	89.7489	82.8735	83.0348	91.9948	87.3489
P15311	85.6604	101.531	95.2595	88.1546	81.5214	85.853	133.35	74.0355
P49736	105.31	116.01	108.731	119.112	97.0304	115.685	100.997	84.9135
P50454	99.0618	114.223	108.594	96.8571	93.7695	93.1392	114.501	104.397
Q08J23	93.2666	112.078	111.809	91.9412	85.7367	89.7711	81.0229	85.4006
P54577	72.9834	89.3762	97.7213	81.9764	84.146	81.4539	127.724	111.54
Q16555	111.648	123.429	117.279	90.0146	89.9519	84.4096	57.9539	65.7552
P22234	101.326	114.044	112.766	99.9794	102.518	94.514	79.0536	73.3861
P07355	75.2472	79.1874	79.1891	94.5984	76.6699	82.21	131.1	106.994
P23526	90.0068	105.017	96.7639	93.6019	90.7473	82.1412	108.593	110.891
Q14166	99.7862	114.848	111.193	100.577	85.2595	89.2212	73.427	70.7883
Q9UJS0	79.0503	93.8451	86.643	86.7595	93.849	92.933	129.13	124.367
P23246	90.1879	116.636	104.491	102.504	100.053	79.5979	87.4935	89.2972
P35241	95.0776	113.865	103.055	107.818	92.7356	92.3831	97.0587	93.5185
P63010	101.507	120.3	113.997	91.3433	81.76	69.5623	111.407	106.183
Q92945	93.4477	107.251	100.935	107.22	88.7589	84.9595	99.3094	85.563
O43390	96.0737	103.051	101.756	109.147	95.9964	91.4895	98.184	98.2269
P13645	133.199	65.334	43.766	16.01	87.5659	7.21743	225.064	42.2132
P11413	98.3374	117.887	108.936	112.668	108.722	93.6891	104.373	70.3013
Q15233	82.9439	116.725	102.577	103.899	105.859	84.3408	87.2122	73.3861
P33993	103.589	117.083	108.594	126.286	102.359	112.111	117.877	90.5961
Q16531	94.806	102.693	99.2258	103.633	84.7027	95.0639	111.407	103.098
P05455	91.4556	100.995	102.44	110.409	102.518	91.352	95.0894	92.7068
P54868	104.042	120.211	127.947	140.768	122.481	125.171	73.9897	73.7108
P36871	90.6407	102.604	93.755	87.4238	83.9869	74.2364	107.468	103.747
P52209	82.6723	101.978	91.7719	100.577	96.6327	92.3831	117.596	102.935
P21796	71.6252	91.8788	85.2754	80.5149	78.1015	68.1188	105.499	90.9208
Q02218	95.2587	110.916	108.253	107.42	97.1099	100.563	108.875	92.5444
P49792	119.436	137.55	129.93	115.391	63.1493	66.5378	92.5574	45.6228
P28331	87.2903	104.57	105.722	87.6231	93.2128	98.5007	79.6163	84.9135
Q10567	89.373	102.515	109.689	102.437	83.6688	86.8154	99.3094	96.6034
O43776	88.2864	99.5651	102.303	84.368	86.532	85.1657	109.156	99.8505
P17844	104.223	120.926	107.227	104.63	98.1438	94.1015	119.284	112.19
Q9HC35	118.258	136.031	130.683	79.5849	68.7961	65.713	75.6777	82.4782
Q9UQ80	99.3335	119.585	114.339	105.692	86.7706	78.5669	73.7084	75.9838
P14314	88.9202	106.536	99.0206	86.8924	87.8045	77.6046	110.844	87.3489
Q9NY33	88.2864	103.23	97.3794	81.9764	75.795	73.4116	85.8055	94.168
Q15084	63.204	76.0592	71.872	94.1334	87.0092	89.5649	103.529	91.5702
Q13085	95.9831	115.921	105.996	94.1998	94.3262	93.2767	79.0536	103.585
Q9Y5B9	96.0737	117.887	108.526	100.644	85.0209	83.3785	91.1508	76.1462
P00505	76.0621	110.022	88.2843	101.773	97.5871	89.7023	146.01	97.0904
Q02790	103.68	123.607	121.314	98.1193	86.9297	78.5669	78.2096	96.441
Q01581	100.148	137.818	60.657	149.737	180.779	68.5312	96.4961	185.738
O95994	102.593	136.746	110.851	110.21	109.199	85.0282	56.2659	56.3384
Q9BWD1	79.6841	105.464	91.8403	97.2557	97.9848	84.2033	71.7391	80.0428
P39023	97.2508	112.703	106.475	97.7871	92.5765	70.937	86.6495	69.4895
Q15365	86.6565	100.816	97.3794	101.441	87.5659	86.4029	102.685	86.3748
P35998	92.0895	116.457	104.013	90.8783	88.4408	82.3474	110.844	95.6292
Q7Z406	86.747	112.703	107.569	88.4203	65.2171	69.7685	209.309	97.2528
P26639	90.6407	111.363	109.825	89.151	89.4747	88.8775	118.721	88.1607
P08183	77.2393	108.145	99.1574	99.5143	103.313	92.2456	137.852	107.968
O00425	71.4441	80.0811	80.762	90.3468	92.7356	80.6977	117.877	100.013
P08758	85.2077	96.3476	93.4131	100.777	88.2022	84.6158	154.169	113.813
Q15459	91.9989	109.933	106.475	103.7	88.8385	94.4452	91.9948	86.0501
P00491	90.4596	101.263	112.903	98.2522	99.4164	102.969	84.3989	88.3231
Q9UQ35	115.27	133.886	129.452	101.242	86.8501	85.2344	73.7084	77.6074
O94979	87.6525	101.8	95.9433	78.1234	87.725	75.3362	143.478	116.086
Q15046	94.3532	106.268	107.227	82.1093	73.8067	75.4737	88.6188	89.7843
Q04828	78.3259	91.3425	94.7124	121.968	99.8936	98.9132	212.685	114.95
P02771	91.9989	113.508	110.441	156.513	143.478	122.765	87.4935	94.3303
P55786	95.2587	114.67	103.397	94.2663	90.6677	87.0216	110.563	101.636
O60716	92.18	108.771	110.031	96.2592	100.768	100.357	78.7723	83.4523
P22102	90.7312	114.67	115.433	98.9165	96.7122	87.9152	119.846	97.0904
P21980	45.5467	51.3913	53.0663	118.979	118.425	120.497	406.24	32.7964
P38919	95.3493	117.709	113.245	87.2245	97.7462	82.7599	87.4935	84.5888
Q13011	74.885	91.8788	95.6014	130.538	122.401	118.984	142.353	125.828
Q6P996	99.6957	120.032	112.629	96.6578	89.3952	79.048	129.13	125.341
P45974	88.2864	93.7557	92.5241	92.1405	81.9191	82.0038	117.596	104.721
P17174	85.5699	98.6714	101.209	87.8888	83.7483	80.4228	108.593	111.378
P35221	92.9044	119.496	121.793	115.391	99.9731	91.2146	117.877	118.846
P02786	116.266	139.427	130.341	64.1064	52.6509	65.3693	110.844	95.7916
P46013	126.861	134.064	133.418	121.968	94.6444	114.792	68.9258	54.2278
P62136	99.6957	113.865	115.296	105.892	94.9625	89.7711	95.0894	87.6736
P27695	90.369	102.515	104.56	95.0634	87.5659	89.4961	82.7109	97.5775
P30041	90.0068	99.4758	100.388	103.301	101.087	108.193	122.097	103.098
Q16822	75.7905	87.2312	95.3279	72.8753	75.9541	81.935	142.634	137.355
P36578	94.2627	106.268	107.979	96.6578	97.5871	84.6158	93.1201	83.4523
O00116	90.6407	114.938	107.227	113.598	91.7812	100.15	97.0587	95.9539
O15067	97.4319	112.972	114.954	110.476	103.632	98.9819	87.2122	73.8732
P52789	80.7707	102.515	97.9265	90.9447	86.9297	75.0613	100.716	113.326
P78347	94.7154	110.737	101.141	104.231	96.8713	94.7889	140.383	103.098
P31930	59.4914	76.8636	72.0772	130.804	122.879	108.88	127.442	105.046
Q13838	84.2116	94.1132	103.329	99.3815	97.9848	94.3765	91.9948	95.9539
Q96QK1	91.0029	104.034	103.808	112.136	88.4408	98.7069	117.596	103.098
P07384	93.6288	103.498	97.8581	103.766	95.6783	91.8332	117.877	96.7657
P67936	86.8376	103.14	89.9255	105.692	101.007	102.213	156.982	79.3934
O43143	84.5738	98.4032	93.0712	113.598	93.4514	88.0526	104.655	90.5961
Q9UQE7	109.747	125.842	107.569	113	78.8968	88.5338	80.7416	64.1316
P28838	72.6212	84.103	81.3774	117.517	102.598	93.7579	92.2761	117.548
Q01518	97.1603	114.67	111.056	102.57	95.9169	85.1657	96.4961	71.7625
P43686	84.936	101.71	99.4309	112.003	99.814	97.2635	110	100.987
P22695	77.3298	93.3982	78.7788	126.685	117.073	111.561	113.938	105.695
P23921	115.542	134.511	124.802	120.706	108.324	96.851	58.7979	51.7924
P46060	103.227	125.574	112.356	121.437	100.45	105.1	93.9641	76.4709
P13797	93.1761	105.464	106.816	90.1475	89.0771	85.3031	108.593	70.9507
P07339	101.959	123.875	121.724	64.7043	65.0581	59.8703	81.0229	88.6478
P14868	71.3535	87.9462	81.7194	95.2627	92.2584	81.0414	111.688	104.234
Q9HCE1	92.2706	103.676	105.927	90.4797	87.0887	76.9172	114.782	102.286
Q92900	94.3532	99.9226	98.4736	99.5808	93.2128	98.0883	113.938	104.072
Q8NC51	111.286	130.757	117.963	102.172	88.1227	79.048	79.0536	72.899
P61247	95.802	108.413	105.654	90.5461	88.2022	75.8861	97.3401	84.9135
Q99613	99.6957	126.11	104.902	101.773	101.087	88.5338	106.624	101.149
P40926	80.318	98.1351	96.6956	100.378	95.5192	94.6514	109.437	100.338
P51991	85.8415	97.6882	102.713	105.759	94.4853	96.0949	88.6188	95.7916
Q12905	95.2587	104.302	105.791	90.7454	81.76	82.5537	98.4654	96.6034
Q06830	91.8178	104.749	97.0375	99.7801	96.6327	90.8021	109.156	86.5371
P30740	79.2314	88.5719	79.1208	77.3927	79.215	68.0501	110	88.8101
P62701	94.5343	108.771	107.295	90.8783	89.3157	74.9925	103.248	82.6405
O00567	93.6288	103.23	106.133	80.0499	82.2372	67.0877	94.5268	87.1866
P61221	102.322	122.982	116.937	78.7213	66.4101	68.1875	66.6751	67.7035
P08865	97.2508	98.4032	107.637	95.5949	91.304	84.547	105.217	101.149
P11717	60.578	84.9074	83.0871	54.5402	52.8895	52.3779	89.1815	75.8215
Q9NSE4	76.1527	92.1469	80.762	109.944	109.278	103.037	122.097	106.994
P34896	136.459	173.39	163.028	70.8824	65.2171	68.325	54.2966	68.0282
O94925	88.2864	111.988	109.689	102.969	97.5871	91.4208	102.123	94.0056
P41091	99.1524	114.848	110.509	98.5179	95.7578	87.0216	95.3707	95.1421
Q14566	105.763	122.714	116.048	115.989	104.666	97.4697	91.9948	78.0945
P13804	90.1879	100.816	103.26	79.7178	76.5108	78.5669	105.217	99.8505
Q15067	89.5541	95.0963	116.869	104.231	90.5882	110.873	137.57	100.5
Q99873	87.1092	101.442	105.175	87.9553	79.6126	81.1789	95.3707	81.6664
P37802	98.9713	109.218	109.005	111.472	99.814	91.352	144.322	86.6995
O15523	29.4288	14.479	39.4578	99.3151	109.119	119.741	135.038	136.868
P00387	82.8534	90.8063	100.115	85.9623	89.0771	90.9396	131.1	103.585
Q9HAV4	94.8965	101.978	106.885	101.308	79.6922	86.4717	77.647	88.4854
Q9Y617	64.1095	74.0929	80.1465	74.9347	81.1238	84.6845	127.161	118.359
Q3ZCM7	59.8536	101.085	150.514	132.929	82.1577	131.701	99.5907	97.0904
P04040	86.3848	103.14	125.349	104.696	90.5882	99.3943	145.729	114.788
P23528	100.33	114.402	110.646	100.046	91.6221	90.321	113.657	80.8546
Q13310	95.9831	99.9226	98.0632	93.8677	86.6911	83.7909	129.13	104.072
Q96KP4	92.9044	103.766	103.397	115.325	94.9625	118.228	174.143	107.157
P63104	93.7194	117.887	108.047	100.378	92.8947	80.6977	103.248	74.1979
O00151	89.5541	101.8	108.116	128.146	120.254	107.299	180.895	101.149
Q96I24	74.4322	97.152	91.43	97.6543	90.8268	89.6336	94.2454	102.773
Q13435	91.8178	106.268	95.3963	99.7136	94.7239	86.4029	119.002	100.5
P30086	82.0384	88.5719	86.8482	116.787	107.29	105.237	104.936	94.0056
O00429	112.644	127.361	124.186	103.301	88.4408	85.0969	112.532	113.651
Q92499	94.806	109.843	109.757	103.5	93.1333	84.9595	86.0869	98.5517
Q99714	85.9321	104.302	109.483	97.92	89.1566	98.9819	91.9948	97.9022
P21399	86.6565	103.676	97.311	98.9829	98.7006	94.0328	113.095	108.456
P42765	95.802	111.899	128.563	90.5461	90.2701	97.8134	173.862	113.813
P05388	99.6051	104.302	103.602	91.5426	89.1566	85.5094	104.373	98.8764
P33992	99.5146	110.29	107.227	118.182	105.938	101.525	104.092	93.3562
P49448	98.0658	122.624	125.212	103.367	80.8056	93.0017	107.749	124.204
O94973	90.7312	105.196	102.577	95.2627	84.146	82.6911	122.941	108.456
P36873	100.42	127.361	117.553	121.503	88.918	84.6158	85.8055	81.1793
O43242	77.4204	96.6157	90.8145	98.7172	92.5765	94.9264	106.343	107.319
P55084	59.3103	72.7523	76.1802	107.553	94.4853	98.5007	169.36	118.197
O94906	90.9123	116.994	100.867	104.43	94.4058	84.4783	109.156	87.5113
P11387	97.613	114.67	104.286	104.364	101.325	84.4783	90.3068	93.5185
Q9UBT2	81.5857	102.604	93.8918	130.538	123.992	107.849	119.565	124.367
Q9Y3I0	89.0108	116.636	107.227	106.955	87.3273	94.9951	111.125	102.448
Q14008	109.203	132.366	122.135	103.367	96.6327	89.3587	100.153	93.0315
P52597	94.806	132.009	113.587	102.637	83.6688	89.0837	93.6828	82.4782
O75534	117.172	138.801	118.237	113.93	90.9859	88.74	104.936	110.079
P02787	90.4596	103.945	100.046	85.5637	86.4525	76.0236	99.872	116.411
P63241	91.184	115.027	112.766	107.021	95.3602	83.1723	99.3094	74.1979
Q16401	80.0463	93.6663	94.4389	88.5532	85.4981	82.4849	102.404	113.002
Q9UHD8	90.369	107.877	98.0632	109.878	94.883	97.4697	121.816	104.721
P38606	84.0305	107.43	99.4309	83.0393	87.9636	73.549	106.905	98.714
P68032	86.2943	107.251	103.534	104.696	98.7801	102.213	110	103.585
P28482	96.5264	113.597	108.389	89.6161	99.0187	87.9839	131.662	98.0646
Q13162	83.2156	104.749	101.551	88.221	92.1789	82.9661	110.844	99.0387
P23396	96.8886	105.464	105.038	90.1475	91.8607	80.6977	113.938	92.8691
P27348	74.4322	97.3307	88.2159	108.018	101.246	82.3474	92.2761	71.2754
P42330	108.57	131.294	120.972	74.5361	75.8746	59.2517	229.846	107.481
P05091	80.7707	98.0457	95.8066	113	119.22	104.55	134.757	98.8764
Q9Y262	97.0697	120.479	110.509	110.409	99.814	96.5761	105.499	101.474
Q08257	71.263	90.1806	87.3269	105.095	101.564	93.1392	132.225	114.138
Q9UMS4	92.5422	109.397	102.782	106.423	93.2923	89.5649	75.959	67.0541
Q93009	101.778	117.44	116.048	115.391	97.1099	92.933	106.905	102.611
O60664	80.0463	93.13	92.3873	102.504	88.8385	97.8821	124.91	86.5371
O95163	83.125	102.157	99.4309	99.1822	101.087	93.4829	99.028	113.326
P52895	50.2553	57.5583	63.1872	102.105	105.302	90.321	242.787	108.456
Q8TEX9	98.7902	119.049	111.261	85.1651	85.4981	74.0302	115.064	118.684
Q09161	89.2824	106.894	97.0375	99.1822	93.3718	92.3144	96.2147	95.1421
P20810	92.6328	106.179	97.3794	113.797	94.9625	104	103.529	123.23
Q5T4S7	90.8218	108.503	107.705	95.0634	87.9636	85.0282	98.4654	82.4782
Q92973	102.141	115.653	105.449	97.3221	87.5659	98.6382	95.0894	76.1462
P46777	98.0658	107.43	109.415	94.3991	90.8268	74.5114	86.3682	80.2051
O43592	89.4635	103.498	103.397	86.2281	85.339	87.8464	81.3043	85.8877
P15924	75.0661	88.84	92.2506	80.7807	65.1376	63.3759	133.632	91.5702
Q9HCC0	90.1879	108.592	103.124	109.678	99.5754	95.3388	115.626	113.651
P08243	79.0503	90.7169	107.022	66.0329	86.3729	71.8993	184.834	138.492
Q9H4A4	105.31	116.725	113.723	102.105	82.7939	97.3322	122.378	85.4006
Q15155	97.0697	113.597	112.971	91.144	95.5192	84.6845	95.6521	109.754
P61586	80.4085	88.6612	87.3269	121.636	117.948	104.412	117.314	100.175
Q9NQ94	101.416	113.597	102.577	86.6266	79.0559	76.3673	117.314	124.529
Q5H9R7	64.2906	76.0592	69.3418	93.6019	78.8968	71.9681	69.2071	50.4935
Q9UGI8	81.6762	103.945	99.7729	88.8189	83.5893	69.1499	142.071	105.858
P29144	63.9284	74.8973	72.9662	101.839	98.3029	92.6581	126.317	110.891
P52292	125.321	146.756	120.493	102.836	93.7695	96.2324	111.407	92.7068
O75153	108.207	116.815	113.45	119.71	110.153	118.503	106.343	125.99
P31946	100.33	108.86	106.269	106.49	96.6327	85.3719	106.061	104.397
P17858	80.1369	106.983	111.74	100.577	94.3262	89.2212	102.685	87.5113
P48735	71.4441	92.6832	89.1049	88.1546	82.7939	78.5669	196.649	101.474
O60264	95.4398	115.474	108.936	100.71	92.8151	88.3276	91.4321	90.9208
P07737	96.8886	108.771	109.21	108.948	97.269	101.869	98.4654	90.5961
O15371	97.5225	123.25	114.612	112.402	98.1438	90.5272	80.1789	95.1421
P27694	98.428	119.496	110.783	105.692	94.4853	87.2965	99.872	83.6147
P55265	89.2824	105.464	95.3279	97.92	80.1694	70.4559	92.5574	97.9022
P09110	98.8807	111.81	114.476	106.157	90.3496	86.3342	110.563	116.249
P24752	83.2156	98.7608	96.9007	99.7801	99.4959	82.7599	142.634	119.496
P23284	68.9992	81.6005	76.1802	99.9129	115.721	88.8775	117.877	125.016
Q8N1F7	98.6996	118.692	101.824	114.727	100.927	86.8841	96.4961	87.836
Q7L576	89.8257	107.967	102.508	102.836	98.7006	91.4895	93.4014	85.563
Q15075	96.8886	113.687	105.654	95.7278	88.9975	77.5358	159.514	135.082
P25325	90.369	96.7945	105.38	89.5496	86.6115	87.9152	86.9309	94.8174
Q9BUJ2	80.6802	93.2194	95.1227	120.706	107.767	105.649	124.348	127.776
P15170	95.802	121.105	107.158	110.143	109.119	81.8663	110.281	81.504
O43491	95.4398	110.558	103.876	107.486	98.7006	89.3587	101.56	94.3303
P04792	81.6762	90.0913	84.1128	103.832	92.9742	96.1637	155.294	102.448
P35908	117.987	82.0474	47.9375	25.1111	78.181	12.5102	295.396	45.6228
P05141	81.2235	118.96	88.3527	93.8012	91.5426	88.2589	120.128	94.4927
Q00796	87.0187	105.553	104.149	106.357	104.347	91.9707	72.3017	94.4927
O43795	78.4164	95.6326	88.2159	96.1263	97.6666	84.3408	128.286	103.585
Q14203	95.0776	119.317	106.816	101.507	83.8279	78.4981	98.4654	95.6292
Q96AE4	89.7352	125.216	103.876	113.598	100.609	81.1102	103.811	89.9467
P55795	80.2274	103.051	102.782	90.3468	69.4324	92.4518	91.9948	98.714
P17812	91.2745	107.788	102.987	93.8012	89.6338	93.6204	95.6521	92.5444
Q6S8J3	52.7907	77.1317	100.183	78.057	61.7177	90.4585	53.734	49.5194
Q03252	105.4	110.648	109.689	97.8536	83.5097	79.6667	137.852	81.6664
P35232	84.3022	105.106	93.1396	88.686	73.7272	83.3785	111.125	90.5961
O43747	85.5699	101.889	95.9433	89.8818	92.4175	78.4294	117.314	96.441
Q16851	70.448	87.3206	85.8908	86.7595	92.4175	80.2853	160.639	91.4079
P62140	45.0034	103.408	160.703	185.41	74.7611	129.639	69.7697	143.2
Q9UBE0	88.6486	102.246	98.5419	134.192	116.596	109.361	121.253	114.138
Q9Y265	100.692	117.083	116.117	93.3362	79.8512	89.5649	57.6726	71.2754
P61981	96.7981	117.977	108.321	95.1299	83.6688	76.0236	108.593	78.2568
P49591	72.1685	85.3543	99.2258	85.6302	82.2372	82.8286	118.158	107.968
O00231	100.058	121.999	102.166	93.8012	91.8607	90.8709	109.437	98.3893
P09960	91.9084	110.648	106.611	89.7489	81.601	85.9905	129.412	105.371
P51648	114.093	134.511	132.597	61.1834	64.4218	59.6641	86.3682	84.7512
Q15366	100.148	120.39	113.928	115.391	97.9052	101.869	81.5856	94.168
Q9Y266	91.5462	101.978	96.2852	111.406	92.8947	83.1723	93.1201	84.2641
P62195	86.747	104.213	98.7471	110.542	100.927	93.0017	101.841	97.0904
Q99623	78.6881	109.843	90.4726	92.1405	84.2255	79.6667	105.217	94.8174
Q92974	70.2669	86.3375	87.532	59.1904	52.8895	62.8947	97.3401	127.939
P22087	91.5462	101.71	106.953	91.4097	89.3157	78.7731	75.959	85.7253
Q14258	90.2785	106.715	111.467	92.4062	89.3952	87.9839	112.532	107.481
O00299	87.7431	103.587	97.311	96.3256	86.1343	87.7777	77.0843	90.109
P05556	74.07	111.988	94.9176	87.4903	89.5543	78.6356	140.946	115.924
P62424	92.8139	106.626	103.944	91.6754	89.8724	75.6112	104.936	86.3748
Q9Y2A7	102.593	114.312	104.628	109.811	99.814	92.8643	110.281	90.5961
Q13283	116.538	131.741	125.28	111.273	98.2234	88.6713	92.8388	85.0759
O14579	91.6367	104.928	106.201	95.8606	92.8151	93.6891	108.875	110.241
P31689	103.861	125.127	117.963	113.266	98.1438	101.319	105.78	94.9798
Q6UB35	88.9202	99.1183	108.047	78.3227	75.8746	76.9172	87.4935	84.1018
Q9Y230	87.1092	109.665	100.183	92.1405	84.0665	66.6753	89.1815	95.6292
P54578	92.6328	114.58	106.611	88.6196	96.6327	78.5669	97.6214	98.2269
P49915	117.262	127.897	129.999	120.507	92.7356	96.6448	89.4628	97.5775
O95340	113.731	138.533	125.759	95.1299	93.3718	91.9707	73.7084	79.7181
P53992	89.5541	113.329	103.876	86.3609	84.2255	78.1545	125.473	117.223
Q16181	84.7549	98.1351	95.3963	112.934	100.768	103.794	139.258	94.168
O60841	84.3022	87.6781	92.1138	118.381	104.506	106.062	76.803	95.4669
P09972	83.8494	104.749	88.3527	97.6543	83.4302	77.6733	53.734	82.3158
P30048	84.7549	99.2076	100.388	96.5249	87.4069	100.494	132.788	126.153
P29692	92.5422	109.843	106.269	90.4132	89.3952	76.3673	95.9334	105.858
Q7L2H7	92.0895	106	101.893	101.507	110.153	128.195	93.4014	99.0387
Q9Y6M1	89.7352	103.587	115.912	74.0047	66.5692	67.7064	127.161	92.5444
P78344	90.7312	109.754	103.26	95.9935	93.2923	87.9152	116.47	99.8505
P54920	86.3848	106.268	103.671	115.059	111.267	102.075	126.88	115.275
P17980	97.0697	116.01	109.415	102.105	94.883	83.4472	94.2454	100.338
P62495	101.416	120.3	113.928	100.312	93.7695	96.9885	131.1	108.943
P50570	88.8297	106.536	105.312	86.8259	91.304	82.9661	126.598	110.079
Q9H0D6	98.7902	116.636	101.346	110.343	93.3718	93.2767	108.312	97.5775
Q14103	91.2745	96.8839	98.2684	104.63	92.0198	92.4518	117.314	101.961
O14745	89.0108	107.073	91.2932	104.563	103.393	81.1789	124.629	111.216
O00232	92.995	117.709	112.082	92.6719	92.8151	82.3474	94.8081	90.4337
Q14240	82.3101	103.676	94.2337	75.3333	68.478	55.9523	211.56	120.145
Q15691	93.4477	108.86	112.082	104.364	91.5426	84.6158	112.251	87.9984
O60610	97.9752	116.189	120.972	111.273	84.146	100.425	110.563	100.013
Q99497	83.3967	98.6714	93.8234	95.927	89.3952	81.2476	110.281	104.884
P49419	85.8415	103.676	94.5756	108.018	97.428	93.8953	117.314	96.2786
Q9BSJ8	99.1524	119.049	121.451	99.2486	87.6455	86.5404	84.1176	82.3158
P08237	93.8099	113.687	106.543	66.6972	57.1843	59.6641	42.7621	53.9031
O00267	83.8494	112.435	100.046	122.633	117.629	104.481	104.373	103.909
O95433	101.597	124.948	114.612	115.591	109.915	94.6514	91.9948	91.4079
Q15008	79.7747	97.0626	85.207	99.2486	107.926	90.2522	120.69	105.858
P62191	99.8768	115.295	106.816	94.3991	87.4069	80.3541	97.3401	81.0169
P38117	76.9676	93.3982	90.541	70.1516	75.636	69.2186	128.005	105.533
P13861	67.4598	77.2211	76.317	95.3292	95.7578	83.241	106.905	117.548
P60228	95.6209	115.206	105.038	112.668	99.8936	93.0017	122.378	100.987
P42285	96.9792	110.201	110.236	97.0564	108.801	100.288	94.8081	105.046
Q8N1G4	90.1879	101.889	96.2852	96.5249	76.2722	104.206	109.719	93.6809
Q13423	80.5896	108.056	102.987	98.2522	85.4185	84.0659	119.284	104.072
P18754	88.3769	107.698	106.953	107.486	102.598	90.8709	95.3707	94.0056
O43852	82.4006	101.71	92.319	94.2663	92.6561	78.7044	130.537	108.943
P05198	99.8768	112.972	108.389	103.899	99.1778	93.5516	98.4654	104.072
P61106	90.2785	92.7725	98.9522	82.7736	84.146	80.3541	97.6214	88.4854
P42167	86.8376	113.329	104.286	100.777	97.8257	85.4406	95.0894	100.5
Q9H3U1	122.424	125.127	118.1	104.696	87.4069	92.1769	83.5549	114.625
Q12874	99.424	112.614	107.569	102.504	92.6561	89.4961	102.967	94.8174
P12955	85.1171	97.7776	93.755	123.164	121.765	108.605	119.284	89.1349
O95782	90.0068	119.496	101.346	74.7354	74.602	65.5755	100.716	112.027
P62873	89.5541	114.402	100.252	105.825	101.802	82.0038	96.7774	103.585
P00390	79.5936	93.3088	93.5499	98.9829	95.7578	80.8352	115.908	98.714
Q9BXP5	98.5185	106.626	108.321	99.1822	103.473	87.2965	100.153	91.895
P09622	88.4675	108.235	102.303	92.6719	93.3718	84.8907	124.066	100.175
P61158	76.5149	88.2144	91.8403	103.567	107.608	93.6891	137.008	94.8174
Q5JTH9	92.6328	127.004	128.084	90.4797	72.6137	73.549	66.9565	91.7326
P50225	89.8257	111.631	112.014	66.6972	58.775	62.1386	147.417	86.2124
Q15424	105.853	123.786	109.347	99.3151	81.3624	90.4585	91.7135	93.1938
P48163	89.8257	113.687	108.663	88.3539	76.1927	71.6931	117.596	94.8174
Q9H0A0	93.4477	99.3864	100.388	106.49	97.9848	85.5781	92.8388	97.5775
Q05682	84.1211	101.531	92.5925	103.567	100.132	89.4961	165.984	118.197
Q96PK6	93.6288	113.329	109.347	96.1928	89.9519	75.0613	118.158	96.9281
P32322	81.8573	102.515	104.423	65.9	70.3073	61.3138	68.6444	72.5743
O14818	91.184	102.157	105.927	98.1193	92.0993	87.2965	125.754	101.312
P30566	96.4359	117.44	111.125	108.15	93.849	88.3963	82.9922	87.3489
P16152	102.231	125.127	116.801	95.5949	81.6805	83.516	100.716	91.4079
O15355	70.8102	82.9412	79.9414	115.79	97.5871	102.075	104.092	94.8174
O94826	92.3611	115.385	115.091	101.175	88.2022	84.6158	103.529	92.0573
P31150	65.9205	99.1183	97.2426	89.6825	86.2934	94.4452	141.509	105.371
P32119	83.5778	98.7608	93.755	98.5179	96.3146	88.2589	108.875	89.9467
P12235	77.3298	78.1148	73.9919	69.4209	73.4886	70.7308	112.251	106.67
P09429	92.0895	114.312	109.825	83.4379	86.532	71.2807	113.938	86.6995
P51149	95.0776	106.268	104.902	85.8295	85.1004	81.1789	105.217	83.4523
P12236	79.9558	91.6107	85.2754	94.4656	90.5087	92.8643	106.905	112.352
Q14839	94.9871	96.8839	103.602	106.025	99.7345	92.1769	122.66	97.5775
Q8NBS9	83.0345	103.408	91.9086	96.7907	92.3379	80.0104	101.56	88.8101
Q6P2E9	81.2235	110.469	101.619	118.713	92.1789	107.78	96.4961	98.2269
Q14498	95.3493	110.112	108.047	111.339	97.1894	112.386	90.5881	98.5517
Q14914	64.6528	76.8636	77.0008	116.122	105.859	104.55	198.337	71.4378
Q9HDC9	90.9123	112.972	103.466	97.8536	86.532	79.6667	104.373	138.492
Q9Y2W1	90.0068	103.14	94.1653	99.3815	96.235	87.0216	109.156	94.6551
Q8TCS8	90.8218	102.336	98.0632	81.9764	86.3729	78.7044	111.688	94.0056
O14617	93.4477	110.737	106.816	97.2557	85.8162	81.1789	97.6214	106.832
P84077	85.1171	87.8569	98.5419	105.095	94.4058	89.4274	122.66	107.806
P18124	95.9831	105.375	101.482	89.7489	90.0315	78.017	115.908	93.1938
P09525	52.7002	64.5296	55.4598	62.047	57.9796	49.1473	112.813	63.4822
Q15637	93.1761	108.235	102.371	127.349	101.166	100.632	52.89	74.5226
Q9BQ52	104.857	115.027	112.082	97.1892	79.5331	87.5715	103.529	98.5517
Q9Y5L0	95.3493	110.38	110.372	97.1228	85.8957	100.219	93.4014	78.4192
O75694	95.6209	112.703	111.535	115.923	95.2806	103.106	88.3375	88.1607
Q14683	104.223	120.479	108.731	91.2104	93.9286	83.5847	87.2122	77.2827
P62820	92.995	105.106	93.9602	87.5567	89.3952	76.5048	120.409	86.2124
Q96I99	62.4796	72.5735	73.7184	114.461	102.2	104.687	155.575	118.359
Q9Y2X3	96.7075	99.7439	104.423	88.0217	85.1799	77.6733	85.5242	96.9281
P48444	85.8415	118.87	114.407	91.8747	95.4397	83.8597	95.6521	91.4079
Q9Y3F4	103.227	127.987	112.766	102.836	102.2	82.6224	95.3707	93.0315
Q5R3I4	99.6051	119.764	112.287	102.304	90.1905	77.6046	72.8644	99.2011
Q15019	80.4991	97.0626	93.4815	112.867	102.995	104	125.192	86.8618
Q9HB71	98.428	112.793	110.988	108.948	102.677	107.024	73.7084	72.5743
P11177	68.8181	84.4606	80.8988	111.472	102.518	97.3322	122.378	111.865
O43790	24.4485	347.495	20.6521	15.9436	28.2342	57.6707	32.6342	36.0436
P07954	86.9281	108.145	105.996	100.976	88.0431	94.3078	112.251	109.754
O76094	100.601	120.3	118.1	104.962	78.181	85.2344	100.997	105.046
P31153	110.743	113.508	110.714	104.895	92.8151	99.8755	135.32	138.33
P29966	85.4793	97.5989	97.4478	126.751	117.789	99.8067	135.32	93.3562
P45880	66.3732	80.3492	79.5311	74.4033	75.5564	71.6931	110.844	88.6478
Q08945	101.054	113.865	103.671	95.7278	91.304	91.2833	99.5907	84.1018
P50416	51.0703	66.3172	86.8482	56.9318	59.0931	79.8042	99.5907	94.168
Q8NE71	95.5304	105.911	107.5	96.7907	75.4769	87.2965	74.271	66.0799
Q02878	95.6209	113.776	102.713	96.8571	96.3941	76.0236	115.345	101.961
Q9UHG3	77.6015	96.8839	89.4468	97.1892	95.5192	79.2543	119.565	118.035
P12081	95.8926	115.742	109.894	97.0564	87.2478	86.9528	119.846	118.359
P26196	85.6604	117.44	112.629	105.626	95.042	96.3699	95.3707	112.027
P62917	87.7431	107.341	101.072	92.8712	94.2467	78.017	99.028	89.1349
P62879	95.1682	111.005	99.9096	101.773	103.473	88.3963	120.972	102.448
P00441	95.9831	108.145	119.604	101.308	90.3496	102.969	88.3375	88.1607
Q7L2E3	83.5778	88.2144	84.7967	104.829	84.5437	100.425	107.749	108.131
P62333	91.0934	107.073	113.245	95.5949	90.5882	91.7645	91.9948	84.7512
P51858	103.861	101.978	88.8313	117.517	89.3157	76.0236	114.782	108.78
P0DP23	101.959	112.525	112.082	111.671	96.235	101.594	110.281	103.585
Q9ULC5	78.507	122.177	112.15	103.168	88.3613	120.428	161.202	153.916
P14735	95.0776	114.848	101.004	106.157	92.8947	83.3785	102.685	97.5775
Q8WWM7	96.1642	122.445	116.801	105.36	87.8841	73.9615	114.501	89.7843
P32969	95.8926	103.587	113.655	96.1928	80.8056	89.4961	104.092	97.5775
P37837	95.5304	114.491	105.038	91.144	97.9848	74.6488	119.846	82.3158
P52907	88.0147	100.906	99.9096	100.976	98.7801	91.9707	106.624	87.9984
Q9NR45	75.9716	89.8231	90.7461	93.8012	82.7939	89.2212	115.626	103.098
Q9NTK5	89.0108	96.9732	100.593	96.3256	103.87	89.4961	115.064	114.463
Q9ULV4	97.2508	107.251	102.987	111.073	108.324	92.5893	130.256	91.4079
Q9UHB6	87.3809	109.397	119.673	87.6231	82.2372	90.5272	136.164	81.3417
Q00325	89.5541	116.368	101.893	94.3991	100.768	72.3805	132.506	94.6551
P11766	88.6486	111.005	94.5756	90.679	92.8151	80.629	88.6188	96.2786
P08195	68.5465	86.7843	89.652	89.7489	92.1789	108.124	130.818	90.109
Q04917	90.0974	118.334	111.877	107.088	91.0654	86.8841	119.284	93.3562
P43246	109.566	133.886	119.673	89.0846	78.2606	79.048	101.841	94.3303
Q9NSD9	87.6525	101.71	97.0375	98.1857	93.5309	99.8067	108.312	101.312
P62979	96.9792	125.395	109.142	88.5532	94.3262	69.1499	131.662	114.463
P42224	84.7549	106.447	114.202	111.472	84.3846	92.2456	173.58	107.968
P51665	103.952	115.206	115.501	104.63	85.1004	87.0216	91.9948	85.7253
P22392	92.2706	106.09	97.2426	98.385	99.814	100.082	113.657	79.8804
P51532	102.593	125.484	116.459	105.56	88.5999	90.3897	85.8055	75.3344
P67809	116.176	119.407	114.817	129.409	105.381	74.7863	90.5881	115.275
P35527	33.7752	130.757	81.651	24.9782	88.6794	25.9827	29.2583	14.4499
P23381	89.2824	108.592	115.364	72.676	64.2627	84.7532	118.44	96.9281
P40763	86.2037	108.503	97.9949	102.105	84.6232	85.2344	142.071	95.9539
P50552	96.2548	117.53	106.475	128.877	99.8936	89.9086	82.9922	75.3344
Q9UHB9	95.1682	110.469	106.269	94.4656	89.1566	70.4559	110.563	109.917
P24534	95.4398	105.375	103.808	93.3362	87.0092	89.0837	103.248	95.9539
O14744	100.601	118.781	111.125	102.836	89.8724	83.9284	87.7748	83.4523
Q9UMX0	79.7747	93.9344	92.9344	108.549	92.0993	95.4763	110.844	103.747
Q8WVM8	99.8768	118.781	114.749	89.8818	87.0092	89.2212	104.936	91.7326
P50895	101.869	111.72	112.903	68.1587	60.6837	65.713	110.844	204.085
Q9P258	87.4714	100.638	98.6103	101.839	102.598	98.5007	106.624	89.1349
P07148	69.7236	91.2531	120.083	78.2563	83.8279	78.2232	74.8337	65.7552
Q9Y285	91.4556	112.793	98.7471	101.707	92.7356	94.3078	82.9922	99.0387
P47755	78.8692	90.985	95.4646	109.08	109.835	110.599	94.5268	98.5517
P07910	99.8768	101.978	100.388	101.242	98.7006	96.6448	80.7416	85.2383
P14550	77.2393	88.9294	88.763	89.9482	84.3051	68.3937	144.603	103.26
P25398	94.5343	99.4758	97.7213	88.221	89.7929	84.4783	109.719	107.481
O95861	90.369	106	102.44	99.1822	88.2022	89.9086	116.752	80.6922
P30154	107.392	122.535	116.869	141.034	116.039	131.082	116.47	90.4337
Q14444	114.274	121.641	132.461	112.269	98.462	89.5649	99.872	105.371
O60547	93.0855	111.452	107.705	91.9412	81.9191	81.7288	70.3324	74.3602
P18085	75.6999	80.0811	81.9245	105.36	105.461	94.8577	194.117	132.809
Q53GQ0	86.2037	107.877	98.7471	104.098	101.087	88.1901	85.2429	93.6809
Q9UNZ2	99.6957	115.653	108.389	101.839	94.8034	81.8663	107.468	115.112
P54819	87.9242	103.23	107.158	94.7313	90.9859	84.3408	89.7442	96.6034
P20290	112.916	129.864	119.673	112.402	104.188	85.7156	94.2454	109.105
O00541	111.196	120.747	113.655	88.7524	91.2245	70.8683	88.6188	91.0832
Q13347	104.133	118.87	119.604	116.255	103.632	91.2146	77.647	79.7181
P25786	92.3611	101.889	99.4309	88.8189	90.0315	84.9595	119.565	85.0759
P30038	68.5465	77.5786	78.2318	75.4662	80.0103	69.906	110	146.447
Q86TX2	91.7273	105.821	103.739	111.804	104.825	99.4631	133.35	144.012
O00148	88.1958	103.766	103.739	115.325	102.2	92.3144	89.7442	73.8732
Q13501	68.9087	66.3172	68.5212	42.7154	32.2109	35.6747	149.105	118.197
P22061	92.5422	118.87	114.339	87.1581	77.6243	76.8484	97.9027	80.0428
O00203	95.1682	111.72	102.371	97.5878	76.5108	89.2212	130.256	118.197
P47756	86.4754	95.6326	92.9344	101.64	93.5309	93.2767	123.504	103.098
Q9UHX1	107.03	112.882	104.218	111.073	102.995	87.2965	100.153	106.832
P06493	102.774	130.132	118.92	108.748	105.938	94.8577	102.685	61.0468
P15531	87.3809	106.447	99.2942	93.4027	90.1905	82.5537	121.534	94.168
P68400	88.1053	103.676	107.705	112.203	106.813	108.468	85.8055	92.8691
P23588	98.8807	122.892	107.637	100.909	94.0876	71.1432	84.9615	76.1462
Q15717	91.3651	107.877	103.739	102.437	97.428	89.2212	93.9641	95.9539
P26368	92.5422	104.034	103.739	104.497	94.4853	86.0593	86.6495	87.9984
Q14157	107.574	127.808	120.835	101.972	91.3835	79.5979	90.5881	88.4854
P21964	97.5225	116.278	122.408	81.7771	79.6922	86.5404	146.291	113.002
P15880	100.148	109.933	104.013	95.0634	94.6444	72.9304	113.657	94.168
P39656	95.802	111.542	109.142	87.2245	86.8501	94.3078	113.376	115.437
P08708	93.991	106.626	98.9522	84.7001	90.9063	83.6535	105.499	93.0315
P21397	93.6288	115.653	101.414	92.2069	91.2245	67.0877	170.204	101.799
Q8N163	100.148	120.211	111.193	100.245	87.8841	90.2522	87.4935	87.3489
P20618	86.1132	102.336	95.1227	93.2698	94.1672	77.3983	115.064	96.441
Q7L1Q6	94.2627	108.145	103.124	117.65	103.154	97.2635	115.626	109.592
Q14690	103.046	107.341	122.34	76.6619	88.5203	72.518	81.8669	91.895
O60884	93.5383	117.44	112.082	113.664	108.165	86.6092	78.7723	71.9249
Q01469	97.9752	119.496	113.792	105.56	88.4408	99.1881	55.1406	84.5888
P62805	48.5349	47.8163	54.8443	41.2539	41.9935	32.719	85.8055	53.7407
O15144	74.7944	86.4268	82.7451	100.644	104.586	81.4539	135.882	116.249
P27635	85.8415	106.805	102.645	91.8747	95.9964	68.325	79.8976	80.5299
Q99459	88.9202	94.8282	98.8155	79.9171	93.0537	94.9264	88.0562	75.4967
Q13428	96.0737	119.943	117.758	107.154	93.2128	96.4386	113.376	82.3158
Q9NUQ6	97.8847	117.887	104.218	103.899	96.7122	85.7156	130.256	112.515
Q96A33	90.4596	105.911	108.8	106.49	80.0898	98.7069	96.2147	117.061
Q15020	93.5383	104.928	100.867	82.7072	88.8385	86.6092	85.5242	96.7657
Q6PKG0	100.148	109.486	115.296	102.371	101.325	98.5007	92.8388	94.9798
P04114	42.9208	59.4352	45.9543	63.5749	74.0453	50.7282	234.629	301.825
Q15274	88.558	103.14	94.7124	92.0076	84.4641	70.3871	185.959	126.802
Q9UJZ1	69.8142	80.9749	97.8581	88.2874	87.6455	71.1432	99.3094	86.2124
P55209	125.412	136.031	128.563	112.535	88.3613	111.286	69.2071	85.0759
Q9UNM6	94.7154	117.619	105.175	96.7907	97.5076	72.243	112.251	104.397
P12004	119.436	144.521	135.333	112.402	97.7462	99.1881	82.9922	68.6777
O76003	101.597	107.43	118.237	104.497	103.632	106.062	114.22	96.441
Q9H4M9	91.9084	106.447	105.791	100.245	95.2806	97.9508	105.499	115.762
P30084	88.3769	99.7439	97.7213	105.161	97.6666	81.0414	116.47	99.8505
P46087	101.778	106.358	114.407	84.1687	93.2923	72.0368	93.4014	107.157
P28074	95.1682	115.295	107.774	97.455	90.7473	74.9238	95.3707	82.4782
Q9BS26	87.4714	102.515	94.4389	85.298	85.4981	82.1412	157.263	113.002
P08559	70.448	85.3543	80.3517	108.35	104.984	106.474	99.5907	98.714
Q9BPW8	78.5975	101.978	100.183	100.046	99.0187	95.7512	122.66	107.157
P27338	81.0424	96.3476	81.3091	90.4797	94.7239	88.1214	189.616	118.684
P43490	87.1092	100.37	94.3705	88.4867	93.2923	83.6535	124.91	99.2011
P06753	87.9242	89.7338	102.44	115.458	98.9392	109.018	130.256	106.183
P35637	93.0855	107.698	103.534	104.43	102.12	95.3388	119.002	108.456
Q13561	96.617	108.592	110.236	101.374	88.7589	91.5583	98.184	103.422
P52701	109.294	129.685	120.63	98.4514	85.7367	79.1855	87.7748	79.7181
P20042	92.5422	104.123	110.578	98.4514	101.882	88.8088	97.0587	91.2455
O15143	77.692	92.9513	85.8908	92.4726	105.063	81.2476	134.757	99.6882
Q9UKV3	98.1563	113.418	106.953	104.165	89.5543	97.126	97.3401	100.987
P61160	74.1606	88.3931	91.2248	100.378	101.325	96.5073	142.634	99.2011
P49773	87.0187	104.57	100.799	106.157	101.564	87.9152	113.938	102.448
Q12788	110.2	114.312	123.913	95.2627	82.7939	85.7843	78.7723	78.2568
Q9UNF0	85.0266	94.3813	93.0028	100.976	94.5648	87.7777	127.724	99.2011
P30419	87.7431	101.263	100.046	96.4585	93.6104	83.6535	112.251	81.8287
P43487	83.7589	100.459	95.3963	124.227	107.926	109.98	92.5574	74.3602
O60832	98.2469	113.687	111.056	94.7313	88.0431	71.2807	87.7748	97.5775
Q9H0U4	81.4951	113.865	103.808	108.084	87.6455	78.7044	99.5907	84.1018
Q08380	74.7944	95.3645	90.8145	76.3962	75.636	67.5689	112.251	74.3602
Q9NUU7	89.0108	106.805	95.3963	99.2486	99.5754	85.2344	110.281	113.813
P04424	85.2982	102.425	101.072	74.6025	76.7494	73.9615	104.092	148.883
P40925	80.1369	93.3982	93.755	98.1857	90.2701	84.0659	130.537	104.884
O76021	103.408	110.469	116.595	89.9482	85.0209	85.9218	75.959	79.0686
P46459	94.8965	105.553	108.321	94.3991	75.5564	87.5027	107.749	102.124
P32929	84.8455	103.408	121.587	44.3098	43.7432	48.5974	151.637	148.558
Q9Y6C9	85.4793	100.191	101.141	94.4656	80.7261	78.9793	118.44	95.3045
Q9NZB2	84.936	105.464	94.4389	97.5214	91.2245	82.9661	124.066	89.9467
Q6YN16	89.4635	104.838	109.825	87.0917	87.8045	86.1967	139.539	110.079
P00966	69.0898	82.4049	81.1723	89.0182	88.918	81.1102	236.036	197.428
Q99856	71.7157	82.0474	86.985	114.063	101.961	96.0949	137.008	117.385
Q93099	110.381	122.803	112.219	65.9	61.4791	61.9324	93.4014	76.3085
Q96AG4	88.8297	114.312	102.098	91.7419	92.8947	89.2212	88.9002	99.3635
Q99447	95.9831	120.479	107.158	99.1822	96.7122	74.9238	124.91	117.385
P51148	91.0934	109.128	102.85	100.179	85.9753	89.2212	123.785	92.7068
Q9NVA2	89.8257	103.319	102.03	108.815	111.108	92.1769	101.279	85.2383
Q9Y4P3	89.4635	117.262	91.088	99.3815	109.994	96.4386	123.504	122.905
P30043	95.2587	105.196	115.296	103.102	105.302	87.709	208.747	138.654
P61289	103.589	119.228	119.057	114.129	104.586	103.587	63.2992	101.474
Q6FI81	90.7312	110.469	103.602	110.21	94.8034	86.2655	130.537	98.3893
Q9UL46	104.857	119.049	113.928	97.3221	85.8957	72.8617	141.227	83.29
Q16543	96.0737	111.363	106.543	102.969	84.4641	85.9218	73.7084	61.8586
O60763	90.2785	113.508	105.722	83.8365	74.2839	69.6998	124.348	123.88
P02649	67.7315	77.3998	70.6411	92.4726	89.4747	64.3382	197.212	218.372
P60891	95.0776	129.953	121.109	106.025	87.2478	64.6132	86.6495	83.1276
P43304	70.6291	87.8569	82.2664	114.661	109.756	111.286	134.757	101.636
Q9BXS5	82.5817	94.7388	83.9077	96.9235	108.96	68.8749	122.378	125.99
P19784	88.3769	103.587	91.4983	114.329	103.87	101.388	101.841	110.891
Q12792	94.4438	112.346	107.5	93.1369	92.1789	83.4472	106.905	101.474
P0DMM9	59.3103	71.7691	64.0078	161.163	149.443	141.53	202.839	54.3901
P28370	89.4635	100.28	92.9344	107.951	131.707	88.74	139.258	130.536
Q09028	96.5264	111.273	99.089	112.136	95.042	109.499	115.626	91.4079
Q9Y6E2	97.8847	93.0407	100.183	150.268	118.822	122.765	92.5574	88.4854
Q96HC4	83.7589	103.587	88.0107	96.5249	87.0092	83.0348	156.138	114.138
Q96P70	95.6209	95.6326	109.142	98.385	91.7812	92.6581	103.529	78.7439
P55036	94.2627	111.363	97.9949	93.1369	94.4058	73.2054	107.187	91.895
Q96HE7	84.2116	101.263	94.7808	91.144	94.883	79.323	101.841	94.0056
O95793	106.215	123.697	120.425	100.511	107.131	95.0639	123.222	119.496
P30520	110.471	117.351	119.468	102.703	81.8396	121.253	73.7084	90.9208
P62906	94.7154	99.1183	100.662	91.0111	87.6455	81.1102	110.563	93.6809
P46782	101.054	109.575	107.432	93.9341	93.69	86.5404	90.0255	79.5557
P62826	78.0542	96.8839	88.6946	119.71	114.289	102.006	110.844	92.8691
Q9BT78	92.5422	106.983	103.671	102.437	88.3613	87.3653	109.719	106.832
Q13136	51.4325	79.6342	72.6926	91.8747	80.6466	80.1478	43.3248	74.5226
P38159	98.6091	114.491	108.047	92.0076	89.5543	79.3917	91.7135	83.777
P15559	93.3572	112.346	107.432	72.5432	62.4335	59.0455	101.841	101.636
Q96FW1	97.4319	94.9176	94.0286	109.08	91.0654	80.1478	108.875	101.474
P25787	99.0618	115.921	109.825	100.046	99.1778	86.5404	110	90.2714
Q9UG63	107.302	133.26	119.331	103.567	92.2584	89.9086	80.7416	96.6034
P62081	93.9005	102.872	104.833	97.1892	93.4514	79.7354	115.908	97.5775
Q13177	98.428	115.206	117.69	83.1058	90.6677	84.4783	104.092	76.3085
Q15165	89.7352	100.191	99.2942	105.161	93.2128	100.563	140.102	132.647
P35270	90.1879	102.515	100.115	85.6302	84.2255	76.7797	111.969	86.2124
P84085	97.0697	117.619	110.099	110.874	89.7929	84.1346	96.2147	82.1534
P21281	94.2627	107.609	103.124	82.4415	84.7823	77.8108	98.4654	94.3303
O94874	77.1487	98.9395	91.3616	88.686	88.6794	78.4294	138.696	132.485
Q14376	97.613	85.8012	113.245	88.5532	86.1343	86.6779	147.979	154.078
P35749	#VALUE!	#VALUE!	#VALUE!	#VALUE!	#VALUE!	#VALUE!	#VALUE!	#VALUE!
P51610	102.593	123.697	116.869	91.5426	78.8173	73.8927	91.9948	82.9652
Q13619	84.1211	104.57	91.2248	112.734	86.3729	83.8597	91.4321	87.9984
Q03154	56.4127	61.1334	62.435	101.175	90.5882	90.1148	102.404	101.312
P60900	92.18	107.698	104.081	95.3956	89.5543	77.1234	119.284	88.1607
P33121	64.2906	78.2042	79.8046	60.4526	70.1482	67.2252	178.644	149.208
O15027	89.1013	108.95	95.6698	71.6131	65.4557	79.3917	106.061	86.8618
Q7Z2W4	104.948	113.865	97.4478	104.63	79.374	81.1789	141.509	118.846
P54727	86.2037	110.916	90.8145	91.4761	82.7144	68.4625	131.944	88.8101
P63220	121.066	126.736	129.041	54.4738	111.187	43.0984	138.414	58.4491
P30040	99.0618	107.967	101.824	81.91	85.8162	77.0547	95.9334	105.371
O96008	78.7786	121.015	91.43	108.881	103.552	91.627	88.3375	98.2269
O75367	79.8652	88.0356	100.867	94.3991	91.2245	83.5847	137.57	107.968
P05387	97.8847	101.263	102.371	93.4027	86.2934	88.3276	104.092	106.507
Q92888	80.7707	91.7894	96.4904	114.993	105.859	102.075	104.936	127.289
Q96DI7	94.5343	92.3257	99.978	105.36	98.0643	103.381	109.156	102.286
P61011	95.5304	126.646	106.201	94.8641	89.6338	104.206	97.0587	96.1163
P49257	88.6486	108.771	105.791	78.8542	75.5564	78.7044	82.4296	101.149
Q9Y2Z0	106.306	127.54	121.861	114.86	87.2478	87.7777	106.343	90.9208
Q04446	69.8142	85.9799	76.6589	89.4832	88.4408	72.518	109.156	124.854
Q15942	81.0424	99.9226	100.799	107.021	102.2	89.6336	151.074	111.865
Q9NVI1	117.444	136.924	124.391	108.682	92.8151	106.199	59.9232	56.0137
Q16762	86.3848	104.391	101.619	82.2422	74.602	71.8306	171.33	133.134
Q92538	98.6091	120.3	120.835	89.8154	88.8385	71.212	105.217	123.88
P49189	91.0934	107.251	101.619	99.7136	89.3157	80.6977	119.846	104.721
Q8IZL8	85.4793	104.213	100.525	94.1334	85.0209	93.4829	75.959	79.8804
P68036	94.1721	116.368	107.295	107.685	92.0993	85.853	93.6828	82.1534
Q86XP3	91.8178	109.039	103.534	98.7836	95.3602	101.663	110.281	105.046
P60660	87.4714	110.469	104.355	86.1616	91.8607	75.9549	165.14	113.164
P50502	93.2666	103.945	96.0117	101.773	84.7027	94.0328	118.158	108.943
P39019	101.144	109.397	104.697	87.6231	83.4302	75.5424	99.028	86.2124
Q93008	101.688	114.223	104.149	105.493	86.6911	95.7512	108.593	93.3562
P01009	65.7394	68.9985	58.1951	96.5249	81.8396	68.7374	139.539	160.573
Q15021	107.574	113.687	122.613	130.139	117.868	117.197	46.7007	57.6373
P46734	124.054	158.553	158.515	69.753	72.8523	59.0455	58.2352	82.9652
P67775	107.392	126.289	119.262	110.143	98.7801	98.9819	86.9309	80.3675
P50213	85.1171	102.425	103.602	106.224	86.0548	89.2899	97.9027	86.3748
Q9Y2Q3	80.1369	106.715	99.8412	87.291	88.4408	83.9971	88.9002	97.2528
P39687	96.4359	109.218	109.278	86.1616	89.1566	97.3322	84.6802	87.3489
P18621	114.818	118.96	113.313	95.5949	94.883	72.3118	113.657	90.7585
Q16836	81.6762	92.5938	92.9344	107.553	99.655	102.075	115.064	91.895
Q9BXW7	83.125	100.37	96.5588	113.731	103.075	90.5959	85.2429	81.9911
Q12904	81.0424	108.145	105.244	87.4238	75.795	74.4426	93.1201	103.098
Q99733	107.664	121.105	109.142	107.287	104.506	76.0923	142.634	105.695
P31942	84.7549	101.085	94.644	90.1475	87.6455	79.9416	101.841	86.6995
Q92922	91.5462	102.872	101.072	104.165	104.745	99.4631	98.7467	87.3489
Q07021	94.3532	105.911	109.347	115.259	109.994	107.162	70.8951	91.0832
P19623	85.0266	101.442	107.158	106.49	103.154	97.4697	65.5498	103.422
Q9NZ08	70.3575	71.5904	63.1872	80.1828	69.1143	74.5801	176.394	89.6219
Q16881	84.3927	99.9226	102.645	92.7383	80.0898	87.434	132.506	99.2011
P16403	91.3651	96.1688	91.9086	105.028	106.495	84.9595	110.563	90.5961
O95394	80.7707	100.37	87.2585	90.4797	84.3051	72.9304	159.795	111.053
Q9HC38	88.7391	104.213	101.961	98.9165	86.1343	84.8907	147.698	113.813
O43684	92.0895	108.056	103.739	109.745	100.848	98.3633	112.251	99.5258
P57737	103.68	114.402	112.424	86.8924	89.0771	75.7486	158.67	100.338
O15372	104.495	123.875	115.228	110.011	94.8034	89.4961	102.967	102.286
Q15417	90.6407	107.877	103.671	135.52	103.234	113.348	151.074	103.26
P32189	91.7273	102.604	117.758	90.3468	71.1821	82.0725	118.721	129.562
P25788	89.2824	113.776	92.5241	89.2839	93.5309	74.8551	115.626	97.9022
P62753	96.617	101.531	101.414	85.6966	83.7483	86.8841	103.248	105.046
P62888	90.6407	103.408	106.133	95.3292	87.2478	83.9284	99.5907	82.4782
Q99615	107.936	128.612	119.536	106.49	98.5415	92.0394	98.184	80.6922
Q8TD30	68.5465	124.322	135.88	102.769	85.2595	131.288	39.6675	44.9733
O95684	153.12	174.373	165.012	80.1828	71.0231	62.826	54.5779	86.0501
O43399	85.1171	99.3864	96.0801	101.64	99.7345	93.1392	135.601	112.839
P51572	97.7036	129.149	110.031	107.088	94.3262	92.1769	98.184	83.29
O94760	85.2982	108.324	95.0543	90.3468	91.1449	87.434	102.967	124.529
Q58FF6	88.9202	110.38	102.713	124.958	89.6338	100.219	107.187	102.448
Q15785	98.9713	116.725	113.313	97.1892	112.539	88.74	56.2659	85.8877
Q9NU22	84.8455	104.57	103.808	114.594	106.177	94.6514	64.1432	80.3675
Q06323	98.2469	106.268	95.6698	102.969	93.7695	87.9152	181.739	113.489
P04632	92.2706	103.14	112.698	105.692	87.8841	74.5114	109.437	94.4927
Q16630	93.2666	110.29	105.927	104.231	101.961	88.4651	93.4014	95.7916
P20020	109.385	125.663	120.015	85.6302	74.8406	72.7929	90.5881	89.9467
Q9NYF8	89.9163	110.022	98.6103	91.4761	96.4736	77.4671	88.3375	85.2383
P13693	96.7981	115.921	111.125	90.8118	87.8045	84.9595	117.314	123.555
P62241	90.369	100.191	101.277	94.7977	78.3401	88.8775	88.9002	101.799
Q9GZL7	102.141	107.877	110.441	101.441	89.7929	83.6535	85.5242	94.8174
Q13409	91.184	110.916	109.483	112.336	88.4408	84.6845	123.504	106.345
P56537	89.0108	101.263	107.022	98.1857	88.3613	88.4651	123.222	103.909
A6NDG6	105.4	121.015	111.467	119.842	106.415	98.432	95.3707	90.9208
P49720	91.5462	99.2076	107.432	98.3186	93.2128	93.1392	101.279	81.9911
P62714	181.553	#VALUE!	187.51	145.086	191.595	#VALUE!	#VALUE!	190.771
Q14137	114.818	126.199	129.52	95.3292	86.3729	74.5114	50.358	71.7625
A5YKK6	91.4556	114.848	104.149	93.3362	92.8947	95.4763	140.946	106.02
Q9BZZ5	89.9163	101.8	95.4646	98.9829	96.8713	65.438	116.47	94.9798
P48637	93.1761	110.022	105.038	88.7524	89.8724	78.5669	136.164	109.754
P52888	92.5422	105.464	95.4646	100.378	85.8957	86.2655	89.4628	95.7916
P30044	76.0621	86.3375	92.2506	87.4903	75.0792	85.853	143.759	110.729
O00154	94.5343	110.112	104.491	110.011	105.461	107.986	82.9922	88.8101
P45954	94.2627	110.916	97.2426	75.8647	97.9052	83.4472	158.67	152.455
P52565	94.0816	101.263	111.877	103.367	85.1799	99.8067	85.8055	79.7181
Q14978	101.597	121.552	129.93	113.266	84.0665	78.7731	68.3631	59.748
P55809	80.318	100.638	85.9592	111.339	104.825	91.0084	127.161	118.359
Q02880	100.601	111.273	113.587	110.542	96.7122	114.379	64.1432	78.9063
O60256	106.759	138.444	130.136	86.5602	79.2945	79.3917	74.8337	66.0799
P50579	107.392	122.535	116.595	118.115	107.529	94.514	62.7365	87.3489
Q16850	90.1879	122.177	61.4776	128.346	151.113	93.9641	88.3375	149.045
Q9P0L0	91.9084	101.978	95.6014	88.0881	94.7239	87.1591	105.499	86.8618
Q9H9B4	91.0934	114.67	101.551	80.5149	83.6688	74.7176	125.192	102.286
P09543	87.4714	105.643	104.902	92.539	82.2372	86.6092	137.852	108.131
P30085	92.8139	105.285	102.577	93.7348	79.4536	89.2212	128.286	103.909
O75306	81.5857	101.085	95.8749	93.1369	88.0431	91.352	90.8695	106.994
P62280	91.2745	106.715	99.6361	91.3433	88.0431	73.6178	102.685	94.4927
Q9UBQ5	95.7115	118.513	119.604	128.412	117.789	112.867	99.5907	124.042
P35611	99.3335	115.563	102.919	110.21	107.847	103.106	134.757	107.806
P60953	108.932	118.066	117.895	97.3885	87.6455	78.7044	93.6828	75.172
Q9UJU6	83.125	127.987	90.8145	103.367	76.5108	104.962	133.632	84.7512
P49821	95.1682	115.921	107.637	96.99	85.339	79.5292	84.6802	94.0056
P46379	89.4635	116.815	103.124	95.7278	94.2467	87.9839	105.78	88.3231
P47985	72.5307	93.3982	90.8145	121.503	120.015	102.35	136.445	122.418
Q92597	59.3103	72.216	89.0365	93.2698	76.6699	76.711	92.8388	58.2867
P10412	95.802	87.1418	104.56	124.426	92.0198	86.0593	79.8976	95.7916
O94905	81.7668	105.732	93.0028	84.8994	69.1938	63.3072	91.9948	101.961
P37059	69.452	85.8012	71.872	138.244	117.073	130.945	149.386	99.6882
O95347	98.2469	121.015	112.698	110.741	100.689	101.456	129.974	89.1349
Q9NVI7	91.3651	103.855	82.1297	96.3921	91.0654	76.9172	91.1508	83.1276
P49589	70.448	99.4758	93.5499	71.8124	79.215	78.017	76.803	86.0501
P10515	91.0934	110.201	103.876	103.832	100.45	93.4829	99.3094	107.968
Q9Y6N5	64.0189	75.9698	69.1366	122.035	111.664	115.066	206.215	159.111
Q9HB07	76.9676	83.9243	92.3873	102.637	93.69	92.6581	106.905	112.839
P08134	127.676	114.58	112.698	67.0958	65.6943	87.7777	203.964	167.067
P28066	80.4085	102.425	104.491	98.6507	99.0982	91.4208	117.877	91.4079
Q9NQC3	75.6094	96.8839	88.8997	88.3539	90.2701	67.3627	155.857	100.5
P15374	68.7276	84.5499	80.6936	103.965	89.7133	92.1769	81.0229	90.5961
P07686	90.2785	105.106	101.893	93.2034	93.849	85.3719	168.235	126.964
O14975	89.8257	105.911	117.279	118.049	116.198	141.53	150.793	124.529
Q14847	112.916	130.221	122.887	90.8118	79.8512	67.7751	107.749	78.0945
Q15738	82.0384	101.8	93.1396	110.808	105.938	79.4605	90.0255	110.079
Q9Y6D5	96.0737	110.558	111.261	83.5044	78.8173	75.13	116.189	104.397
O75489	100.511	112.703	108.868	100.511	86.4525	115.685	86.6495	96.2786
Q9H993	103.137	109.665	114.339	79.3856	75.8746	85.5094	88.0562	86.6995
Q5T9A4	52.0663	71.7691	72.761	138.244	114.05	71.8993	106.905	116.736
Q13228	89.4635	107.609	101.619	62.2463	60.6837	60.1452	58.2352	75.4967
Q9Y383	95.7115	105.553	102.987	108.416	101.007	82.0725	106.061	91.5702
Q86UP2	81.314	97.152	97.7897	98.85	96.9508	81.5226	79.0536	104.397
Q92621	101.507	116.636	106.611	111.073	89.0771	93.1392	119.002	89.2972
P62750	97.3414	104.838	103.397	90.1475	93.1333	80.1478	112.813	96.9281
P25789	84.2116	117.709	116.801	103.235	85.1004	92.0394	119.565	99.5258
Q10713	92.6328	119.764	87.0534	93.4027	110.392	75.8174	99.028	96.9281
P48047	92.5422	111.81	102.371	103.5	94.1672	85.5781	108.593	104.234
O95757	82.129	98.9395	97.5162	82.6408	102.041	78.6356	131.381	99.3635
O00499	86.747	92.5938	93.8234	146.149	93.3718	116.235	90.5881	80.6922
O95292	94.2627	102.872	103.124	87.4238	85.5776	79.3917	121.816	77.2827
P46977	90.1879	110.916	95.8066	92.4726	92.4175	83.6535	147.979	123.717
Q9UHD1	113.097	135.941	127.195	100.112	86.7706	93.2767	112.532	73.8732
Q9NVP1	80.4085	79.5449	97.9949	104.563	104.029	103.312	71.7391	85.8877
Q9H2U2	89.9163	103.051	114.27	113.531	81.8396	88.3276	102.685	103.909
Q92734	87.9242	102.157	94.3021	98.5179	84.7823	77.1921	106.905	121.607
P30050	98.1563	104.034	106.201	89.6161	90.1905	70.3184	112.251	90.7585
P11172	114.003	131.919	123.365	77.5255	75.3974	95.545	67.8004	86.0501
P61163	89.5541	109.039	105.654	96.1263	85.339	83.4472	94.2454	91.2455
P11310	96.7075	112.435	99.2258	82.6408	89.2361	87.3653	129.693	82.1534
Q08752	94.5343	121.284	121.998	76.9941	79.4536	81.3851	62.4552	67.5412
Q8WWI1	66.1921	85.0862	68.3844	114.063	114.766	103.037	170.767	111.216
P08574	94.1721	110.469	100.046	106.091	107.449	104.618	105.78	105.371
O43615	87.1998	95.3645	93.1396	86.4273	102.677	106.268	82.7109	102.124
O75947	101.959	119.943	100.799	97.7207	100.53	86.3342	108.312	99.2011
P24539	103.137	120.926	109.415	96.1928	76.5904	87.5027	117.033	93.3562
O00159	84.1211	100.727	105.586	80.5149	72.057	75.0613	208.465	101.636
Q13151	108.57	121.73	117.348	110.808	95.9964	97.8134	85.2429	91.2455
P35613	82.9439	99.4758	100.32	95.7942	87.4864	76.0923	86.6495	96.2786
Q15758	100.511	113.955	111.877	126.818	122.799	147.373	62.4552	72.5743
P25685	92.995	126.378	94.1653	89.2839	102.359	88.3963	99.3094	82.8029
Q7KZ85	98.6091	109.397	109.142	90.8783	94.2467	86.128	97.0587	112.027
Q9UHD9	69.5425	117.083	91.6351	129.143	108.881	89.7023	83.8362	108.131
Q9BR76	87.562	112.257	99.4993	83.5708	79.9308	75.6799	98.184	83.9394
P04899	84.7549	101.442	91.9086	100.843	98.2234	81.3164	155.013	115.112
P07602	100.33	124.948	123.913	68.0923	71.0231	61.9324	175.831	142.226
Q9Y6U3	127.495	170.262	150.719	89.6161	67.3645	74.9925	37.9795	41.2391
P55196	74.6133	88.5719	87.6004	102.238	90.7473	90.046	147.417	120.795
P09661	93.9005	105.196	96.6272	109.213	100.689	87.9839	105.217	102.124
P04179	80.6802	94.1132	91.0196	67.4944	72.5342	60.2827	207.059	66.4047
P78417	89.373	99.5651	97.5846	104.098	98.621	87.434	171.611	109.43
P35222	88.4675	114.67	116.595	107.42	104.029	103.656	91.7135	100.825
Q13620	102.593	129.864	116.801	105.028	92.5765	78.4294	94.2454	109.267
Q9Y281	101.688	113.955	102.098	87.8224	89.6338	73.549	151.074	98.3893
P30533	104.042	124.769	108.8	89.4168	85.0209	68.1875	92.2761	93.3562
P20073	93.8099	101.353	105.244	73.0746	66.7283	62.1386	113.938	90.4337
P31937	76.1527	93.3088	91.3616	113.066	95.1216	97.126	119.565	78.9063
Q7L014	97.7036	117.709	111.125	103.832	88.1227	92.1082	88.3375	92.7068
P55735	93.7194	102.872	96.422	104.098	87.8045	85.5094	116.47	98.2269
P13798	80.7707	94.2919	87.1217	103.301	90.111	79.8729	97.6214	69.4895
Q9Y263	113.459	129.953	125.827	80.6478	72.4546	72.3118	99.3094	81.6664
P21912	95.7115	120.211	93.2763	88.4203	96.7122	90.4585	134.476	106.832
A1L0T0	103.408	132.456	138.41	103.235	84.6232	84.6158	86.9309	105.208
O75821	104.767	124.59	109.483	110.409	94.4853	91.9019	83.8362	87.5113
Q14151	113.369	136.746	122.34	100.245	90.3496	76.436	54.0153	93.3562
P52948	100.873	127.897	114.27	105.227	84.4641	98.432	109.156	98.3893
O75356	103.499	117.887	122.682	100.909	93.3718	85.9218	135.882	117.872
Q15645	105.853	116.368	107.705	116.986	100.609	128.745	83.8362	71.6001
O95486	95.8926	117.351	114.339	93.0705	84.7823	97.9508	117.877	120.145
O75439	89.2824	109.754	101.141	98.4514	96.6327	74.3052	103.529	105.858
Q9UN86	105.31	131.472	112.424	123.164	97.5871	93.1392	128.005	103.585
O00303	102.412	114.133	116.869	93.6019	101.007	95.9574	93.1201	83.777
P61313	97.1603	106.805	106.68	92.539	89.8724	83.8597	86.9309	90.4337
Q02978	82.6723	109.218	101.414	88.221	76.7494	74.0302	118.158	93.0315
Q07955	92.2706	108.682	104.833	95.2627	96.6327	92.3831	122.66	103.747
Q9Y224	102.593	112.346	103.192	85.6966	96.3941	84.547	98.7467	89.7843
O14950	85.3888	97.5095	97.1059	98.9165	97.9052	105.649	181.739	119.658
O14979	89.5541	84.6393	100.525	106.025	88.2022	103.175	126.598	112.19
O75390	86.747	108.86	100.115	101.042	93.3718	85.0282	122.097	102.611
P02753	67.0071	74.0035	62.435	126.286	121.686	92.3144	182.864	135.082
Q9Y4C2	105.31	128.255	104.081	96.1928	112.937	101.869	215.498	163.495
Q13247	103.952	117.977	110.783	95.6613	95.3602	87.2278	101.279	93.0315
P08621	90.9123	109.575	103.944	94.3991	93.7695	77.8108	86.0869	78.2568
Q9NSK0	76.4243	81.0643	85.207	109.147	113.812	94.7202	121.253	136.219
Q969Z0	91.9084	104.213	105.654	80.6478	101.087	106.818	125.192	100.662
Q9UKM9	89.4635	105.732	98.4052	99.5808	91.2245	78.4294	131.381	96.7657
Q9UMR2	120.341	111.273	129.794	125.024	62.8311	115.273	125.473	162.196
Q6L8Q7	76.8771	81.4218	80.4885	105.493	107.37	101.8	160.921	93.8433
Q01105	84.4833	90.6275	91.9086	97.2557	83.1121	75.8861	131.1	108.618
O43169	83.0345	105.285	99.7045	115.126	107.052	85.2344	96.2147	79.7181
P23193	86.0226	97.6882	88.8997	75.2669	86.9297	62.2761	182.02	103.909
P00734	82.8534	87.2312	80.4201	86.5602	74.1248	92.4518	74.5524	104.884
Q02252	52.0663	64.9765	57.3061	54.6067	60.2066	48.941	112.532	103.585
O95816	102.593	118.692	113.997	115.856	105.62	86.7466	106.905	86.8618
Q9Y3A5	83.125	99.6545	99.089	85.298	96.3146	86.8841	122.941	117.223
Q14C86	87.562	102.425	98.1316	88.8853	90.9063	86.128	75.115	102.611
P10768	102.774	121.105	115.843	91.7419	90.0315	69.8372	113.657	96.9281
O75822	93.7194	119.407	99.3625	95.462	90.111	90.8021	112.813	96.9281
P28288	94.1721	106	113.313	94.6649	81.0442	95.6138	131.944	96.2786
Q8WZA9	88.1053	110.201	103.739	113.864	118.902	104.412	135.882	141.739
Q13547	94.0816	113.061	110.988	113.266	93.3718	94.0328	91.4321	86.2124
O60814	96.7981	107.073	92.1138	88.8189	82.3963	83.4472	130.537	87.9984
O75477	85.751	104.57	97.9949	86.6266	80.567	71.9681	122.941	100.013
P61019	94.2627	107.788	108.868	87.756	86.2934	98.0883	109.719	113.651
P06899	100.33	111.005	97.5846	96.8571	93.2128	74.9238	117.877	92.7068
P22307	76.6054	91.7894	87.0534	87.9553	86.3729	83.3098	144.603	100.825
Q13155	82.129	94.8282	103.329	81.3121	73.4886	88.9462	111.125	95.3045
O60313	93.6288	110.112	118.579	86.0952	78.7378	86.3342	84.6802	73.0614
P26583	100.058	124.501	115.57	92.2069	80.4875	59.939	107.749	70.7883
P55010	85.8415	100.816	115.706	100.312	108.563	106.887	106.343	106.183
O60784	69.7236	91.2531	98.8839	91.8083	55.5936	82.0725	182.864	173.237
Q29RF7	96.4359	116.368	105.38	113.066	83.9869	86.4717	113.376	93.3562
Q5JRA6	99.2429	117.619	100.183	78.7877	70.9435	76.9859	105.78	108.293
Q92688	77.2393	97.0626	82.8135	98.5843	89.7133	91.4208	105.499	100.987
O43396	101.688	123.786	127.674	100.644	89.0771	83.7909	100.716	99.5258
Q9BVP2	92.8139	86.3375	97.8581	105.958	92.6561	93.7579	69.7697	74.685
P63279	96.9792	115.385	110.167	112.203	102.041	96.3699	91.1508	109.43
O15400	100.692	123.607	118.168	104.098	97.5076	80.4915	111.125	97.9022
P07741	109.928	109.665	109.142	75.4662	72.216	72.1743	114.501	91.4079
P50851	78.1448	94.5601	105.175	70.6167	69.671	63.101	67.8004	74.685
Q9H0S4	93.6288	108.682	112.492	106.955	99.655	89.4961	95.6521	85.8877
Q9Y520	101.778	138.444	124.596	114.063	92.1789	87.709	90.0255	74.5226
P0DN79	92.995	107.43	110.988	83.6372	81.3624	84.6158	157.826	100.175
Q15293	86.3848	106.626	112.834	60.5191	59.8884	56.2272	158.107	124.529
P51114	111.558	137.282	112.903	83.3051	84.5437	70.6621	85.5242	94.0056
P55145	66.826	88.2144	71.4617	100.976	107.29	84.6158	146.291	120.795
P61224	111.014	125.931	117.279	92.3397	85.9753	76.8484	118.721	91.2455
Q96GQ7	102.684	120.479	118.852	89.2839	92.2584	91.8332	84.6802	86.8618
P78406	98.7902	111.899	108.389	101.507	98.3824	112.386	82.4296	72.899
P05362	63.0229	71.0541	81.8561	74.6025	67.9213	79.1855	178.644	104.721
P37268	94.5343	155.693	134.307	81.2457	138.388	111.355	44.4501	62.8328
P09493	81.314	94.2026	97.1059	113.731	90.9063	129.364	219.156	165.606
Q8IY81	99.1524	108.95	113.039	90.7454	94.9625	85.5094	77.9283	100.338
Q9Y6G9	92.4517	105.911	94.644	95.8606	108.722	97.6759	131.381	136.868
Q13057	93.1761	115.295	98.7471	64.5714	80.1694	75.13	111.969	104.884
Q9NW13	94.0816	112.525	115.228	88.4867	86.8501	76.3673	83.2736	80.8546
Q13724	86.5659	106.715	93.208	87.5567	82.0782	78.5669	103.248	98.0646
P18031	77.9637	113.24	94.5756	83.7037	88.5999	95.1326	120.409	79.7181
Q96GA7	65.3772	79.7236	84.7283	94.6649	74.9997	105.924	99.028	98.8764
P06132	96.3453	129.596	135.811	96.7242	98.462	78.1545	59.6419	93.0315
Q8NI27	104.857	109.039	103.055	103.899	93.4514	111.492	102.967	128.426
P30046	92.995	110.469	110.441	96.4585	90.5087	86.6092	83.5549	85.7253
Q86V81	80.8613	120.032	96.1485	104.098	99.5754	114.654	83.8362	84.7512
Q9UL25	92.18	114.58	112.014	93.2034	90.1905	89.0837	97.6214	81.0169
Q07960	104.857	119.943	108.731	105.825	70.864	89.5649	140.946	127.127
Q96G03	94.8965	115.563	112.287	104.165	99.4959	75.9549	103.248	99.6882
Q9H583	96.8886	101.8	105.654	93.8677	85.5776	76.8484	99.872	94.4927
Q8NBJ5	94.3532	110.827	116.937	91.0111	98.0643	82.7599	78.491	79.3934
P78330	62.1174	78.2042	83.7709	78.5884	77.8629	84.547	109.156	104.072
Q13148	97.1603	113.597	107.569	109.08	103.711	84.1346	68.9258	84.1018
Q04837	91.0934	121.641	118.373	99.6472	94.0876	74.2364	90.0255	92.0573
P80404	95.3493	118.424	109.689	85.8295	87.8045	80.9727	164.578	145.473
Q6DD88	99.8768	130.757	130.272	91.2768	82.953	91.9019	81.0229	76.4709
Q9NTJ3	118.44	130.757	117.416	108.815	100.212	84.7532	103.811	69.8142
Q7Z7K6	63.8378	46.7438	89.1049	47.6978	57.1048	30.4507	86.9309	67.0541
P22059	78.2353	103.319	94.1653	95.3956	92.8151	73.549	126.88	95.7916
P13929	#VALUE!	#VALUE!	156.464	124.625	#VALUE!	364.583	310.025	#VALUE!
Q5T6V5	74.6133	89.8231	91.7035	94.7313	99.8936	97.2635	103.529	109.592
P53041	95.8926	97.2414	105.312	94.7313	113.096	103.106	130.818	118.684
Q99805	79.2314	95.1857	91.7719	100.378	87.0887	96.6448	109.719	115.275
Q9UNX4	101.869	102.068	111.125	98.6507	94.1672	78.6356	80.1789	77.2827
Q9NQW7	101.054	113.418	112.492	93.8012	79.374	99.3256	102.685	111.54
P27105	44.279	61.3121	53.0663	65.3021	68.7166	62.5511	136.445	84.5888
Q9UKK9	97.2508	109.665	109.073	105.892	85.4185	91.0084	111.125	96.1163
Q9NTJ5	94.2627	113.508	101.482	103.567	95.042	67.1565	94.8081	80.5299
Q14694	101.959	120.3	114.954	104.231	102.359	87.2278	104.092	113.002
Q9Y696	79.1408	106.268	107.364	91.4097	90.5087	91.6957	72.3017	92.7068
Q9BWF3	91.4556	119.496	95.3963	107.22	76.0336	82.8286	130.818	111.053
Q15418	88.1053	132.724	126.101	129.541	91.4631	107.024	#VALUE!	99.2011
O15294	119.617	137.282	111.809	92.7383	79.2945	83.3098	87.4935	62.1833
Q9NP79	111.829	136.835	124.528	82.2422	82.0782	71.4869	95.6521	88.6478
Q14165	90.5501	104.391	104.765	98.0529	93.4514	99.5318	95.6521	97.4152
P36957	92.5422	112.078	109.347	94.9306	88.0431	107.986	133.35	113.813
Q9BV57	70.5386	74.9867	68.4528	123.031	117.391	103.312	74.5524	112.19
Q9Y6Q1	37.1256	34.1417	28.7898	237.625	245.598	215.286	10.1279	48.0581
Q9BSE5	84.1211	99.9226	92.2506	99.7801	91.9403	85.1657	128.005	111.54
Q3ZCQ8	88.9202	111.81	98.2684	122.765	112.38	120.084	92.8388	100.338
Q9UIG0	84.1211	94.0238	100.799	109.413	116.039	92.8643	121.534	108.456
O43809	94.806	109.218	96.7639	105.427	100.053	94.1015	119.002	96.7657
Q9UKX7	106.034	123.429	121.177	105.36	97.9052	85.1657	93.9641	88.8101
P52788	89.9163	113.865	92.7976	130.073	106.733	84.6158	126.317	87.5113
P62987	72.259	191.533	170.346	170.928	65.1376	29.6258	113.657	51.4677
Q92544	81.7668	98.3139	91.5667	79.3192	79.4536	73.4116	165.703	105.208
Q7Z4W1	98.3374	117.977	107.295	74.5361	75.2383	66.4691	138.977	83.1276
P49755	69.2709	95.8113	76.1802	104.962	102.598	87.3653	119.284	131.186
O00743	79.1408	85.8906	81.4458	77.7248	87.725	74.9925	81.3043	75.9838
Q14651	118.258	130.132	130.956	88.1546	75.3974	105.993	99.028	64.1316
Q12907	91.8178	106.805	105.038	106.49	96.8713	95.9574	150.23	126.64
Q01081	94.5343	114.223	98.6103	105.427	94.1672	86.8154	82.4296	89.7843
Q7Z4Q2	99.3335	113.508	108.253	99.5143	97.7462	89.8398	68.0818	93.8433
P28070	91.9084	110.648	108.731	100.843	90.5087	79.9416	105.499	89.6219
P62263	92.5422	107.43	103.671	96.0599	87.2478	84.6845	114.22	91.2455
O00629	106.125	131.115	136.222	87.756	81.4419	85.4406	105.217	87.836
P22033	73.7078	89.3762	94.5073	85.2316	79.6126	81.7288	86.9309	95.4669
P42126	95.2587	109.754	103.055	83.8365	76.5904	76.9859	123.785	93.3562
Q2TAY7	90.5501	109.039	107.569	107.752	95.3602	97.9508	93.4014	81.8287
P61619	88.7391	136.388	106.406	82.375	84.146	66.1254	90.8695	85.7253
Q99536	81.314	93.6663	95.8066	89.9482	83.4302	99.4631	123.785	126.153
O95571	105.4	91.8788	112.971	122.367	103.711	112.661	147.698	155.215
P26373	94.8965	107.073	103.808	87.3574	85.5776	77.3296	114.501	89.4596
O95336	67.4598	75.9698	78.0266	94.4656	86.3729	94.1015	149.667	129.562
Q9Y2B0	96.4359	112.435	104.286	84.5673	92.497	67.8438	120.128	107.806
O75955	53.7868	74.1823	49.5103	92.7383	75.5564	71.6244	112.813	89.4596
Q8TEQ6	119.073	120.032	131.845	104.829	100.927	92.7955	97.6214	113.813
O95202	81.1329	97.7776	87.8056	100.909	105.461	101.663	109.156	102.935
Q01780	103.046	126.289	125.143	103.7	83.9074	106.612	73.9897	79.8804
O43290	89.373	110.38	100.799	114.461	91.3835	98.7069	95.3707	94.8174
Q8TC12	91.184	116.815	111.809	95.3292	96.3146	84.2033	93.4014	102.286
Q12769	119.526	119.407	123.297	105.095	97.269	118.435	111.407	67.2165
Q9H223	95.8926	89.6444	112.561	116.189	97.428	137.062	129.13	111.865
P00533	89.8257	103.676	83.6341	122.633	92.8947	109.567	203.683	111.865
P26358	114.365	137.461	123.776	128.877	90.0315	102.488	98.4654	115.924
Q9H7Z7	98.0658	103.051	96.422	103.633	66.7283	88.1901	73.1457	76.1462
Q96EY1	83.5778	92.3257	101.072	101.374	87.0092	99.4631	88.3375	97.5775
P00568	89.1919	105.196	96.8323	63.3092	56.1504	62.2761	95.3707	85.8877
P30405	92.5422	109.397	102.782	101.042	85.339	96.2324	105.499	96.7657
Q96E39	135.916	186.707	167.337	123.031	#VALUE!	134.657	17.1611	#VALUE!
Q9UBX3	101.688	124.59	117.279	85.1651	88.4408	64.5444	90.5881	117.223
Q13867	94.2627	98.582	97.2426	78.8542	75.3974	82.1412	85.8055	81.504
P21589	73.1645	76.0592	83.3606	71.3474	52.0146	69.2186	43.8874	132.647
Q9BXJ9	99.6051	123.429	104.765	96.4585	101.087	83.1036	120.409	101.961
Q96EY7	103.137	111.095	115.159	107.088	95.3602	80.0791	89.1815	104.884
P23229	90.8218	111.988	96.422	121.171	107.449	105.374	113.376	98.5517
Q5T2W1	71.6252	93.5769	100.73	99.1822	92.3379	119.466	247.57	165.768
O75396	95.1682	111.81	108.047	75.6654	76.5108	78.5669	122.941	85.2383
Q9BY77	102.412	111.988	115.296	95.5949	83.5893	103.519	80.1789	64.6187
P07108	51.0703	55.9495	59.0157	96.8571	82.3167	82.21	120.972	72.7366
Q7L0Y3	111.105	128.434	103.944	103.035	110.392	93.1392	76.5217	66.8917
Q15392	93.6288	113.865	109.21	111.206	109.915	99.9442	110.563	113.489
Q15435	85.2982	100.012	101.414	82.84	70.0687	72.3805	145.729	122.581
Q13185	104.042	102.604	105.996	108.881	93.0537	80.9727	97.0587	87.836
Q9Y394	80.2274	97.0626	101.619	115.856	121.049	91.4895	227.877	187.687
P00492	107.392	113.061	119.809	114.329	104.904	111.905	85.5242	87.1866
Q96T76	96.0737	109.039	109.005	97.92	86.0548	93.0705	76.2403	93.8433
Q96CW1	100.692	127.361	113.518	76.3962	88.8385	62.3448	116.752	105.371
Q14677	91.3651	115.027	105.449	104.098	91.3835	68.325	112.251	108.618
Q04760	82.4006	89.6444	86.3011	89.4832	87.8841	80.0791	108.031	91.895
Q96KR1	91.5462	118.692	100.799	97.1228	90.9063	83.9284	108.312	97.2528
P61088	89.4635	107.52	100.799	95.8606	97.1894	95.9574	132.506	94.4927
P46109	89.7352	96.1688	96.2852	88.9517	90.111	94.5827	111.969	102.448
Q9UBB4	107.845	99.7439	95.1227	84.9659	97.0304	80.6977	88.3375	169.502
O60568	95.8926	114.044	121.382	110.143	96.235	91.5583	95.9334	85.7253
Q15397	96.4359	104.302	119.946	109.014	95.3602	110.324	73.7084	110.404
Q9Y5M8	98.6091	119.585	108.458	93.2698	93.9286	79.9416	146.291	125.016
P08240	89.9163	109.128	74.539	102.836	79.6922	62.0012	146.573	127.614
Q99567	90.7312	114.223	102.85	90.679	92.8947	78.9106	107.749	106.183
Q96HY6	102.05	105.821	102.098	104.762	87.4069	84.9595	100.997	135.894
P62269	93.6288	104.66	104.081	94.4656	92.4175	76.2298	101.56	94.9798
Q53GS9	91.6367	121.999	108.321	113.996	95.1216	86.4717	94.8081	80.3675
Q9BY44	77.2393	101.71	89.9255	104.563	92.3379	109.636	121.534	104.072
P62318	88.4675	109.218	101.688	113.731	99.5754	89.1524	94.2454	95.9539
Q15185	92.3611	117.083	111.672	94.2663	93.6104	86.3342	96.4961	85.563
E9PAV3	110.018	113.508	115.501	117.849	89.6338	111.561	123.785	119.496
Q96C36	67.2787	94.2026	96.0117	103.434	99.9731	78.9106	70.6137	75.8215
P30519	104.042	132.456	123.297	98.1857	104.745	93.8953	77.647	104.884
Q99436	86.2943	105.464	102.508	105.294	92.0198	76.9859	104.655	78.5816
O75976	90.7312	104.391	107.569	64.0399	75.9541	61.4513	212.967	146.772
Q15102	78.7786	90.8063	92.4557	114.661	112.142	107.23	93.6828	133.459
Q9Y2T2	89.0108	107.341	97.1742	93.0041	89.5543	88.1214	121.253	117.385
P02679	65.6488	101.085	76.1118	53.6102	59.0931	45.298	344.066	286.076
P06737	75.3377	81.243	68.5896	88.8189	93.2923	104.55	162.327	120.957
Q6IBS0	72.259	88.6612	79.5311	116.919	105.222	104.756	130.256	126.802
Q9BRF8	89.8257	97.3307	100.457	111.406	96.3146	93.0017	129.693	144.012
O14936	107.936	114.759	111.877	104.563	86.2934	88.3276	110.281	99.2011
O75347	92.7233	111.273	105.244	102.769	99.4164	82.9661	116.47	110.241
P36507	91.0029	104.481	100.32	99.8465	96.7918	72.7242	129.412	122.905
Q5BKZ1	98.2469	117.44	110.099	105.294	92.8151	94.6514	91.7135	108.618
Q8NBQ5	98.5185	123.965	95.8066	110.608	92.2584	114.585	85.2429	107.806
Q9NYL9	88.7391	105.732	105.038	105.227	98.8596	102.625	129.693	90.9208
Q15056	99.6051	112.614	113.108	107.154	95.5988	90.6647	86.9309	77.2827
P62633	126.951	109.486	70.1624	101.441	51.1398	44.4731	99.872	96.6034
Q13131	87.6525	107.341	101.209	107.752	96.7122	100.563	119.002	96.6034
Q96I15	96.8886	107.251	87.3953	89.7489	65.1376	65.713	157.826	101.636
Q10471	85.8415	117.977	95.6698	92.2733	98.8596	98.7757	219.718	131.835
P08754	103.046	118.87	114.681	86.7595	80.0103	86.2655	162.609	131.023
Q9NUJ1	56.8655	65.334	71.3933	76.8612	111.664	82.4162	101.841	108.618
Q8WUM0	103.77	116.636	98.5419	108.15	98.3824	116.372	138.414	88.9725
P10599	79.503	97.6882	94.5073	88.2874	67.285	81.0414	86.0869	62.5081
Q8WXF1	87.0187	103.587	107.979	96.6578	85.0209	82.9661	126.88	93.3562
Q8TAT6	88.3769	97.2414	97.1742	90.7454	90.6677	96.7823	172.174	113.813
P22090	95.1682	44.7775	47.2536	89.4832	96.7918	139.949	122.66	104.884
P46783	151.4	84.9074	112.424	93.5355	75.3178	139.193	136.164	72.2496
P33316	109.566	120.032	119.741	121.902	115.8	117.197	78.491	66.0799
A0AVT1	112.554	91.2531	113.45	118.647	97.1894	93.9641	93.6828	101.474
Q9NZT2	98.8807	113.508	112.629	95.1299	92.8151	82.3474	108.312	119.983
P13073	81.2235	106.894	100.252	99.3151	94.7239	77.742	113.657	95.3045
Q99729	111.014	109.933	121.724	134.856	109.676	109.018	77.3656	89.9467
Q5SRE5	99.1524	120.479	104.628	97.3885	96.5532	81.1789	117.033	92.382
P61604	78.7786	96.7945	88.763	109.546	103.154	86.2655	103.811	91.5702
Q96T88	127.223	137.014	120.562	102.769	90.2701	109.499	104.373	106.994
P24666	55.5978	70.2497	59.3577	101.507	106.018	85.9218	139.821	88.6478
Q14558	100.692	103.855	104.491	118.514	97.0304	115.135	66.9565	94.4927
P16949	119.164	138.891	118.989	123.43	86.4525	92.7955	63.0178	54.3901
P62834	72.9834	103.587	91.43	100.511	99.7345	68.1875	238.005	134.433
Q15005	117.896	143.717	125.827	78.4556	73.8862	68.8749	70.3324	93.8433
P46781	94.7154	106.894	96.1485	87.3574	92.9742	74.9238	103.529	105.858
Q9UBQ7	87.0187	104.749	101.209	96.99	85.9753	78.9793	97.6214	97.0904
Q9UNF1	85.1171	103.587	86.0276	102.304	92.6561	70.8683	151.074	99.2011
O96019	94.3532	105.821	114.27	87.756	88.2022	89.2899	100.716	86.2124
P62995	109.928	115.206	112.356	105.56	96.3941	88.3963	91.1508	79.5557
P09417	76.3338	64.5296	61.7511	111.937	80.0898	89.1524	115.345	133.459
Q9Y295	88.4675	110.022	79.6678	94.997	106.097	78.2919	99.5907	113.813
P35658	105.491	113.508	101.893	119.975	76.1132	95.6825	140.383	103.422
Q8NCN5	85.5699	104.391	101.893	94.7977	113.096	94.0328	112.813	92.0573
Q9HBU6	131.569	161.592	133.008	121.702	115.641	91.8332	98.184	77.7698
P53007	85.1171	104.928	97.0375	91.9412	88.9975	90.4585	121.253	108.943
P78386	#VALUE!	#VALUE!	#VALUE!	#VALUE!	#VALUE!	#VALUE!	#VALUE!	#VALUE!
P46063	68.0937	89.2869	93.4815	87.0917	88.7589	93.1392	141.79	110.891
Q9H074	97.3414	103.587	107.979	92.2069	81.6805	92.1082	113.376	102.124
Q9BQ67	106.668	120.926	117.074	121.835	104.188	109.361	78.491	69.0024
O00505	111.467	132.724	134.239	106.955	84.9413	95.6138	97.9027	90.109
Q9NS69	99.1524	104.034	101.688	100.378	104.666	94.7889	73.7084	91.4079
Q08170	98.0658	114.044	97.7897	104.63	97.1894	88.3963	120.409	114.463
P36542	99.5146	119.585	99.2258	95.462	100.768	75.7486	101.841	96.6034
O94855	84.8455	106.983	94.0286	69.4209	67.6031	61.52	87.2122	100.175
P47813	105.219	122.803	122.066	106.091	106.177	80.8352	94.5268	81.8287
P22760	109.475	139.516	134.102	154.785	144.432	127.577	102.967	67.3788
Q96AY3	106.125	134.869	122.682	47.9635	32.7676	32.7878	49.514	56.3384
Q16576	105.944	129.149	125.349	117.982	77.5448	94.1015	77.647	66.4047
O95239	115.995	155.872	134.649	123.828	120.413	82.21	77.647	55.689
Q9BZE1	94.3532	113.955	106.064	95.5949	101.246	92.5893	87.2122	97.7399
O76031	93.7194	98.2245	102.303	100.378	94.0081	105.1	109.437	94.9798
P55957	106.668	116.994	128.016	112.468	78.9764	87.9839	105.499	107.481
P19823	78.2353	92.2363	75.0177	114.129	85.8162	97.3322	173.018	181.679
O60684	95.6209	105.732	103.397	88.686	93.1333	94.7889	129.13	112.515
Q8N766	101.235	116.278	108.594	82.9065	101.246	94.3765	136.164	135.569
P11908	154.569	182.685	37.2011	152.46	121.049	21.9272	127.161	130.049
Q9NX58	83.2156	103.945	123.913	130.936	110.153	113.073	58.5166	107.157
P48739	94.7154	108.235	105.791	98.2522	96.8713	87.0903	102.967	86.2124
P48449	81.5857	97.5095	81.7878	74.4697	89.7929	73.2054	75.6777	95.9539
P61006	103.499	111.095	100.935	94.532	101.166	97.3322	126.036	85.0759
O43837	90.2785	118.513	102.03	105.892	108.165	99.3256	111.688	116.736
P16930	84.1211	101.085	103.602	113.266	104.347	80.8352	142.915	179.893
P37108	90.0068	111.273	107.705	118.713	96.4736	94.239	86.0869	76.7956
Q99439	86.4754	113.597	97.9265	100.577	101.802	89.2212	122.097	83.9394
Q15907	89.0108	98.3139	96.2852	103.832	99.9731	85.5094	148.261	100.5
O15042	100.148	118.424	114.954	117.849	93.5309	91.2146	97.0587	89.9467
P67870	86.1132	117.262	106.406	88.1546	118.027	81.935	125.192	105.695
P07305	84.936	79.2767	94.7124	77.8577	68.1599	67.3627	144.041	103.909
Q9H4A6	102.322	98.1351	103.671	103.899	88.4408	103.862	78.7723	87.9984
P40616	99.2429	96.6157	102.987	105.427	91.0654	95.6825	121.534	113.976
P62841	91.5462	106.179	108.047	111.073	92.9742	81.5226	75.3963	85.563
O95758	77.5109	75.7017	88.2159	104.231	91.7812	103.244	91.7135	86.0501
Q99471	97.613	115.474	117.416	99.3151	92.4175	87.7777	84.6802	91.895
P41240	113.822	117.709	105.722	88.2874	96.6327	101.181	101.56	104.234
Q13557	90.2785	108.503	95.1227	92.6719	83.5097	91.9707	139.539	99.6882
Q9BTV4	93.991	110.648	117.621	101.175	103.234	102.144	100.716	92.8691
P49721	94.3532	112.525	109.347	102.703	77.2266	79.4605	136.445	106.67
Q9UBF2	84.7549	100.191	103.055	107.22	95.042	96.9885	113.657	138.979
P53597	77.3298	96.6157	84.1812	109.612	110.631	72.1743	154.45	106.507
P60981	90.9123	106.268	98.9522	93.6684	101.484	85.0969	144.885	99.2011
Q12797	113.369	138.623	134.922	73.1411	67.8417	63.7196	79.0536	91.2455
O15260	70.6291	85.2649	89.4468	92.8712	88.918	79.3917	104.092	128.263
P62829	91.6367	104.213	103.329	100.312	97.1099	90.321	81.8669	80.6922
Q12849	90.1879	112.972	117.895	120.374	112.539	105.031	60.7672	76.4709
P61026	64.2906	80.7961	74.8809	94.0005	94.0081	76.9172	115.908	76.7956
P13674	87.8336	95.5432	93.3447	108.682	109.438	108.399	84.3989	57.6373
P53999	92.9044	105.911	105.996	80.7142	93.2128	78.8418	128.286	118.846
Q13616	99.9673	124.233	109.962	112.601	83.5893	87.8464	113.095	100.175
Q96EP5	80.5896	95.0069	88.763	105.892	95.9964	95.9574	88.3375	86.3748
Q92769	102.774	106.715	112.971	116.919	108.642	112.798	110.281	103.585
Q9H773	129.034	138.801	129.794	92.1405	128.207	98.7069	82.1483	87.9984
P17931	100.42	109.307	104.013	116.654	101.484	94.1703	132.225	90.2714
Q53EL6	105.581	109.933	109.552	101.839	73.1704	82.1412	64.9871	23.7044
P14923	97.7036	97.4201	100.73	94.532	83.8279	94.239	102.123	85.2383
P61254	90.9123	106.179	106.201	91.7419	103.711	75.7486	98.7467	86.0501
Q06124	78.2353	92.3257	73.1029	105.36	112.619	104.756	154.169	119.658
Q8NBJ4	61.5741	84.6393	67.769	61.2498	69.9096	56.0897	141.79	146.447
Q01085	97.5225	100.37	100.388	106.357	106.733	85.7843	74.8337	95.9539
Q09666	46.7239	68.641	54.9811	121.835	111.187	70.4559	247.289	80.6922
Q8IY67	92.2706	105.285	109.21	112.003	104.188	104.618	90.0255	93.1938
Q99426	79.5936	111.005	102.371	145.618	134.729	115.066	144.322	118.522
P02675	69.0898	86.8737	88.5578	94.1998	90.9859	81.4539	385.984	262.047
P51398	89.9163	106.715	106.816	94.532	99.4959	119.328	85.8055	92.8691
P36551	97.613	103.676	104.628	106.755	97.6666	98.6382	82.4296	88.9725
O00487	79.3219	98.7608	98.5419	101.042	83.2711	89.2212	117.314	99.0387
Q1KMD3	77.8731	94.0238	98.1316	98.7836	91.3835	89.7711	88.0562	77.7698
Q9H6Z4	94.4438	109.754	101.756	100.112	90.5087	81.6601	94.8081	96.1163
Q9Y277	85.1171	73.1098	65.3071	102.304	60.5247	46.329	88.3375	71.6001
P23258	85.5699	96.0795	96.7639	115.856	109.994	120.634	99.5907	103.585
Q9P289	96.617	104.749	121.656	79.6513	90.3496	74.8551	116.47	120.795
Q96TA1	77.2393	98.4032	80.8304	109.678	95.042	96.0949	89.7442	101.149
O95865	90.0068	109.665	94.644	91.7419	63.6265	66.4691	81.8669	82.9652
P43034	101.144	125.037	117.69	101.707	83.3507	76.9172	120.409	105.695
P23786	63.6567	84.2818	84.1812	89.9482	88.2817	72.9304	147.135	114.625
P55039	98.0658	120.39	113.108	105.227	88.4408	78.2232	113.095	113.651
Q99829	119.345	110.737	133.144	80.4485	64.2627	68.1188	83.5549	76.1462
Q01844	87.562	101.621	92.2506	94.067	80.567	84.4096	124.91	119.658
P62316	88.8297	108.682	102.371	101.64	101.325	76.436	91.4321	91.7326
Q96PC5	76.3338	108.413	104.423	81.2457	82.7144	72.3118	86.3682	95.9539
Q9NRX4	86.4754	102.515	117.416	97.1892	89.7929	75.6799	102.685	104.234
Q0VDF9	113.459	133.975	124.323	98.4514	89.0771	100.838	67.5191	72.899
Q9H488	88.8297	116.457	107.637	101.441	81.1238	97.0572	121.816	101.636
Q9UBS4	104.314	118.692	119.126	74.0711	78.9764	54.7837	96.4961	80.6922
P54619	76.2432	91.9682	105.586	101.175	103.075	96.9885	94.5268	101.961
Q9BRA2	101.959	97.0626	107.364	111.339	106.018	110.667	83.2736	93.3562
P61086	98.1563	128.791	140.325	111.605	76.1927	119.809	82.9922	86.5371
P04818	130.483	151.225	131.64	143.824	125.583	122.559	84.9615	67.0541
Q15642	110.381	124.322	118.373	98.9829	89.3952	93.9641	118.721	95.3045
Q6NVY1	82.129	105.285	93.208	104.297	111.426	85.4406	106.905	105.371
Q96JB5	87.6525	99.0289	85.207	80.5814	86.2934	79.8729	141.509	152.292
P20674	83.5778	111.542	105.312	102.172	92.4175	93.7579	112.251	98.714
P39748	105.763	117.351	112.971	110.542	77.1471	83.516	101.279	71.2754
O75116	65.3772	91.4319	74.6074	99.6472	87.5659	75.6799	142.634	121.12
Q96HS1	72.5307	96.3476	83.6341	114.262	143.557	100.838	122.941	112.515
Q9Y2T3	83.2156	83.6562	100.046	93.0705	88.3613	84.2721	142.915	116.086
P61970	80.5896	97.2414	94.3705	89.8154	94.6444	80.0104	151.355	102.286
P84103	92.9044	111.273	104.149	92.074	101.643	84.3408	91.4321	81.6664
O00264	86.2037	105.375	96.0117	93.4691	99.9731	80.1478	109.156	89.7843
O75844	90.8218	109.218	102.03	101.441	90.6677	99.1881	113.938	98.5517
P55263	84.1211	102.246	97.9265	104.231	124.231	87.2965	76.2403	121.607
O15031	75.2472	98.4032	90.6777	101.175	95.5192	67.5002	215.498	143.038
P40429	92.5422	105.196	104.423	91.609	86.2139	72.1743	110.563	95.6292
Q2NL82	86.5659	122.982	118.031	120.307	79.0559	121.665	48.1074	88.8101
Q9H3K6	91.6367	120.658	106.338	96.7242	118.584	94.1703	120.409	87.9984
Q9H2W6	106.034	122.982	118.51	89.2175	102.598	76.5048	72.583	100.175
Q9UEY8	100.511	116.278	105.449	114.528	75.3974	101.388	149.949	79.7181
Q9Y4W6	96.7075	115.295	105.791	96.5249	88.2022	81.6601	93.9641	77.7698
P62277	93.4477	99.2076	97.7897	87.6231	92.8947	82.4849	132.788	103.098
Q9P035	93.2666	107.877	107.842	96.4585	88.1227	80.2853	97.6214	97.4152
Q9P287	81.314	95.4538	94.1653	121.902	118.982	89.6336	73.1457	94.8174
O14602	77.3298	98.0457	94.3705	135.321	107.211	109.705	175.268	113.164
Q13884	56.4127	84.0137	68.9999	86.2281	74.443	121.803	112.813	137.193
P27361	116.085	103.676	110.167	120.573	71.2617	88.74	124.348	29.874
O14929	87.1998	101.531	102.44	111.937	110.551	106.68	130.818	107.806
Q9NVS9	91.0029	101.531	106.269	79.5185	80.2489	74.9238	142.915	135.245
P17612	92.3611	93.13	99.9096	96.2592	107.29	86.5404	156.701	129.887
P61353	91.6367	105.375	106.68	96.6578	95.042	88.9462	114.501	111.378
Q9Y5Z4	96.1642	113.15	107.022	84.1022	81.6805	69.3561	102.404	99.5258
P53582	104.223	115.206	117.074	94.9306	84.146	79.048	88.3375	86.3748
Q9H910	102.503	119.943	110.236	112.336	109.756	88.8775	134.194	112.352
O60749	87.7431	103.945	100.662	93.4691	90.0315	94.3078	207.621	131.673
P09012	90.9123	108.95	92.866	105.095	100.132	85.4406	102.404	88.3231
O14776	99.2429	106.715	112.219	111.339	94.2467	100.563	89.1815	90.4337
Q86SF2	99.1524	122.624	119.057	59.8548	65.9329	51.5531	83.5549	109.267
P48556	82.0384	100.816	90.8145	107.685	98.462	85.3031	105.217	104.397
Q15631	74.4322	96.9732	95.8749	102.105	92.1789	98.9819	111.125	89.1349
Q14232	80.4991	103.319	94.7124	122.5	106.256	99.8755	85.8055	84.1018
P82933	62.2079	69.1772	78.3001	144.023	118.584	109.567	70.8951	109.43
Q14257	94.2627	101.085	100.525	96.4585	115.084	107.918	59.6419	90.109
Q9UI10	86.747	105.911	102.987	83.5044	79.6922	70.5246	88.0562	93.1938
Q969V3	93.9005	125.395	109.142	104.762	107.529	105.993	75.6777	94.4927
Q13098	93.991	116.904	100.935	103.235	85.1799	82.7599	113.657	114.95
Q9UNS2	89.5541	120.3	118.92	116.787	101.961	96.3011	75.115	87.6736
O75170	98.9713	115.653	107.911	64.6378	65.4557	70.1122	88.3375	120.308
O14737	93.6288	106.447	97.5846	131.202	127.094	111.286	95.0894	103.585
Q9NQG5	89.4635	104.57	101.756	112.934	78.8968	96.4386	108.312	126.964
Q15428	110.833	124.233	124.391	100.046	88.2817	79.8729	112.251	88.8101
A0AV96	95.4398	99.1183	101.414	87.9553	91.8607	71.5557	89.1815	91.2455
Q9UGP8	74.5228	108.86	102.235	115.856	113.096	136.031	115.626	119.658
Q7Z434	100.692	122.267	119.194	91.7419	82.0782	78.4294	108.031	116.411
O43660	84.1211	112.614	100.388	87.756	97.0304	73.0679	74.5524	54.7148
Q7Z5L9	88.2864	96.9732	91.7719	108.682	104.984	94.1703	117.033	83.6147
Q9NP81	86.6565	95.9007	86.7114	134.59	111.108	114.792	70.3324	127.614
O95954	118.44	142.376	152.908	58.9911	77.2266	56.4334	120.409	125.178
Q16698	90.1879	99.9226	99.9096	92.2069	96.076	85.7156	120.69	115.112
Q02809	100.239	121.462	105.791	101.507	83.9074	79.4605	77.3656	89.4596
Q86X29	102.774	113.24	136.085	127.881	105.461	71.9681	119.284	130.536
O00170	91.0934	100.816	101.619	96.5914	94.6444	87.1591	120.69	92.5444
Q16629	100.782	112.972	113.997	105.958	92.0993	92.6581	88.9002	98.5517
Q00059	83.8494	102.693	95.0543	96.1263	99.814	84.0659	99.028	80.3675
P12429	62.8418	55.1451	60.315	75.9312	134.729	142.493	726.112	137.031
Q6ZN17	95.4398	106.09	94.3021	82.2422	86.3729	86.4717	108.875	88.1607
Q92930	103.046	121.641	112.629	101.972	67.5236	92.5893	125.473	82.1534
Q00688	95.0776	108.145	105.722	95.2627	100.689	100.013	77.647	98.8764
P06454	125.231	134.511	120.083	115.724	84.6232	87.7777	72.583	73.7108
P46778	92.5422	111.452	95.9433	89.0846	95.9169	74.2364	102.404	95.4669
P35237	78.9597	108.235	70.5043	81.5779	95.3602	72.4492	137.852	134.758
P51570	84.8455	101.978	100.115	97.5214	80.1694	74.5114	99.5907	106.02
P62244	92.18	100.995	93.0712	88.2874	93.849	78.9793	135.882	99.8505
Q99543	100.148	113.865	111.261	114.794	104.984	107.162	81.3043	90.5961
P16401	106.396	110.112	100.867	119.643	95.9169	93.0017	128.286	99.5258
Q07157	96.5264	113.687	107.158	97.1892	104.427	101.8	110	107.968
O95747	97.8847	105.821	111.056	96.8571	93.9286	96.3699	85.8055	73.7108
P21549	42.1964	50.4082	58.879	45.2398	39.8461	48.3911	175.831	91.2455
Q16643	142.616	109.307	119.468	108.881	99.4959	63.7883	78.491	108.131
P62913	92.3611	97.5989	100.73	89.2839	85.2595	84.2033	105.217	87.836
Q9BZE4	99.7862	97.2414	112.834	89.7489	93.5309	72.3805	79.6163	84.7512
P62249	90.9123	102.961	100.593	88.0881	90.9063	81.0414	103.529	109.105
P59998	78.5975	88.7506	88.5578	97.6543	88.9975	99.6693	134.757	98.3893
P05386	116.266	103.498	113.245	91.2104	97.0304	110.873	62.4552	96.2786
Q92878	90.1879	106.894	103.26	93.1369	85.4185	70.2497	118.44	119.009
P62942	83.7589	89.9125	93.6183	73.3403	84.7027	69.6998	91.9948	105.858
Q16706	114.818	114.133	129.52	93.4027	73.7272	75.0613	126.317	130.699
Q9UEW8	76.2432	91.1638	84.9334	117.052	111.187	103.725	96.4961	133.946
Q9NP72	94.6249	98.4926	106.543	107.088	87.1683	102.006	145.166	128.588
Q93084	#VALUE!	#VALUE!	#VALUE!	#VALUE!	#VALUE!	#VALUE!	#VALUE!	#VALUE!
P63208	110.381	121.82	115.228	114.594	107.449	95.0639	140.102	108.293
P62314	95.802	95.722	110.783	98.2522	81.601	100.838	105.499	105.371
P21695	128.853	140.053	135.47	119.178	98.3824	100.907	177.238	224.542
Q92804	99.7862	129.864	122.613	96.6578	81.2828	101.113	52.6086	77.7698
Q96A72	89.1013	95.2751	90.6093	100.976	106.336	72.518	117.033	109.267
Q9C0B1	100.148	106.536	114.817	104.63	86.7706	88.74	117.314	106.345
P30626	75.9716	86.8737	95.2595	116.388	103.154	104.275	133.913	124.691
Q13895	98.6996	114.491	110.031	95.3292	93.7695	86.6092	81.5856	72.4119
P57740	107.936	119.854	115.228	118.713	97.5076	92.3144	111.688	96.441
Q08426	111.648	141.393	114.202	102.105	64.1832	87.1591	78.2096	72.899
Q9H3P7	92.5422	110.469	87.1901	76.7284	77.0676	56.9146	120.128	99.5258
Q9GZS3	101.326	114.58	101.277	115.325	97.428	105.031	84.1176	95.4669
P10619	97.2508	135.316	143.676	67.0958	89.2361	113.898	110.844	111.703
O75832	86.3848	100.816	98.9522	101.707	104.984	86.128	98.4654	78.0945
Q13045	116.719	121.194	110.441	97.5214	98.7801	90.046	133.35	112.027
P12931	75.881	91.3425	92.866	54.5402	57.741	58.7018	97.0587	80.8546
Q14696	90.9123	104.391	101.141	98.3186	99.0982	75.9549	122.941	109.754
P14324	60.3969	101.889	85.6173	100.046	90.9063	86.7466	69.7697	60.3974
Q9Y512	81.4951	99.1183	95.2595	93.6019	98.7801	95.3388	85.5242	95.3045
Q8N8S7	108.207	126.378	112.903	106.357	80.3284	64.7507	182.864	118.684
Q9NQR4	93.991	103.051	115.091	107.818	93.69	107.093	118.721	126.153
P50135	70.6291	81.5111	80.2149	121.968	101.087	79.3917	148.823	150.831
P31350	94.806	111.363	86.643	103.434	89.5543	95.2013	165.703	150.831
P57721	93.0855	90.27	102.645	106.822	85.1799	151.429	91.7135	82.4782
Q02750	92.6328	112.793	104.56	97.7871	106.495	70.5933	162.046	130.861
Q9NZW5	91.0934	110.38	92.319	110.409	105.302	85.6468	113.657	111.703
Q9H2M9	77.7826	91.9682	85.4805	98.7172	94.6444	77.3983	120.69	117.061
Q9Y2S7	92.4517	114.491	110.441	109.479	89.3952	110.324	117.033	104.884
Q9H8Y8	70.5386	78.4723	83.6341	90.2804	83.2711	75.3362	102.404	109.592
O75436	87.9242	113.687	106.68	98.5179	93.9286	94.9264	123.504	93.0315
Q5JTV8	96.3453	119.496	97.5162	93.6019	100.768	90.046	120.69	75.9838
O75223	74.7944	89.1081	89.5836	115.391	96.7122	83.241	138.133	94.6551
P45973	101.597	113.15	115.98	89.0182	84.146	67.9813	119.846	105.533
Q15257	80.5896	92.5938	89.2417	102.105	92.0993	98.5007	126.036	108.78
P14678	80.1369	96.0795	101.756	112.07	105.62	85.7843	100.435	78.4192
Q9Y5Y2	113.822	124.68	139.504	124.625	90.4291	84.3408	79.8976	92.2197
P51452	81.9479	93.8451	101.346	85.763	105.938	93.0705	140.383	127.451
Q92599	69.5425	97.5989	104.765	114.329	100.053	99.3943	152.762	132.16
P01019	51.9758	81.243	61.0673	58.3268	66.8078	59.4579	155.294	218.697
O75521	89.4635	106	90.6777	109.346	98.0643	91.1458	119.846	120.632
Q16795	89.1919	105.285	102.85	90.3468	92.2584	83.516	106.905	114.138
Q9NZ01	82.129	96.5263	94.7808	94.0005	104.268	85.2344	122.66	94.8174
O00461	99.6957	129.149	105.859	79.5849	68.7166	55.0587	79.0536	74.3602
Q92530	97.9752	102.693	115.57	105.692	101.564	103.175	119.284	135.082
P20711	67.0976	83.2987	76.1802	100.245	106.574	91.8332	147.698	87.836
Q9UKD2	110.562	123.697	119.741	112.136	83.0325	94.7202	62.1738	71.4378
O94776	87.3809	85.0862	111.125	105.161	90.9063	100.632	131.381	81.0169
P14854	90.5501	99.297	94.7124	115.325	108.801	114.379	100.716	113.002
Q99961	110.109	124.948	100.867	96.1263	84.146	75.405	156.419	117.385
P50402	105.763	130.4	125.896	98.85	94.2467	76.6422	66.9565	79.8804
Q8WU90	91.7273	102.425	93.208	96.8571	91.304	97.4697	82.4296	90.4337
P84090	90.8218	99.7439	103.055	94.2663	92.9742	99.4631	101.279	88.4854
P61421	99.8768	123.429	128.221	77.4591	88.5203	71.6244	156.138	100.013
O75340	90.9123	90.5381	99.9096	85.763	75.4769	84.7532	125.192	114.3
O96013	95.4398	118.87	107.774	130.936	97.428	114.173	92.8388	104.559
P49903	79.9558	108.235	105.312	112.867	81.0442	107.23	100.435	108.943
Q9UIJ7	80.9518	94.2919	97.4478	87.4903	84.2255	82.5537	211.841	104.559
P28072	96.7981	110.648	102.371	96.5249	86.2139	74.1677	100.997	87.5113
P99999	74.7039	87.9462	86.7114	97.1228	89.2361	86.8841	153.325	100.175
P05026	74.5228	97.2414	83.7709	92.539	101.087	90.5959	159.233	121.282
O43765	99.0618	119.407	119.604	103.235	94.2467	90.8021	88.9002	97.2528
Q9Y6B6	100.42	108.145	106.543	100.843	96.8713	90.6647	130.256	106.994
Q7Z739	90.8218	122.624	112.698	96.7907	91.2245	75.0613	108.875	64.4564
Q07866	120.251	146.13	126.101	128.279	107.052	68.4625	167.11	83.29
Q8TEM1	106.759	119.943	118.852	113.066	75.636	114.173	155.575	138.005
Q9H0P0	101.054	122.803	110.646	91.8083	93.4514	93.9641	116.47	99.3635
Q9NVJ2	74.7039	85.8012	85.754	104.497	97.5076	81.935	134.194	102.448
Q92879	81.7668	97.5095	102.919	124.692	102.518	98.0883	107.468	85.563
B7ZW38	97.1603	110.29	123.229	121.57	101.564	100.219	69.4884	100.662
Q32MZ4	97.1603	111.988	112.834	114.395	87.4864	86.6092	66.3938	70.7883
Q8WUD1	51.4325	80.7961	79.2575	85.9623	78.2606	51.5531	170.767	122.418
Q9NUQ9	98.2469	115.742	155.027	81.5779	80.0103	101.319	81.0229	74.3602
Q99956	92.9044	99.5651	97.1059	92.1405	101.246	76.9172	256.573	150.993
P26232	46.4522	96.1688	103.192	60.9177	92.9742	93.8953	101.841	122.905
Q8IX12	86.3848	109.397	113.86	110.476	96.3146	83.9971	88.0562	101.474
P57678	215.238	127.987	120.698	91.4097	91.7017	87.0216	67.8004	74.8473
Q9H6R3	66.5543	83.2987	75.0861	81.91	69.1143	71.9681	144.885	136.544
Q9UNX3	85.1171	100.28	93.755	90.6125	83.5097	95.7512	88.0562	71.6001
Q9NTZ6	77.7826	114.759	92.1822	110.941	92.7356	90.046	154.169	104.397
P63151	110.471	126.646	124.733	102.703	86.7706	80.5603	141.79	60.235
O43488	98.5185	108.86	87.9424	96.5914	87.4864	82.8973	114.782	86.6995
O43237	91.8178	114.044	104.697	104.696	100.45	87.434	121.253	101.149
Q96CS3	109.203	98.3139	118.784	85.298	81.1238	80.0104	95.9334	99.3635
P62910	90.1879	112.435	109.757	94.4656	95.5988	74.7176	99.028	94.4927
Q9Y3T9	108.298	128.791	129.247	94.067	69.8301	71.2807	82.4296	80.6922
P52434	114.365	134.511	138.273	87.6895	85.0209	78.4981	77.0843	80.3675
Q9BWJ5	98.0658	128.434	115.912	109.811	103.393	81.2476	63.2992	81.0169
Q8N684	100.239	106.447	110.304	100.444	96.3941	84.9595	102.685	90.5961
P35250	114.727	128.434	126.785	93.4027	81.8396	79.1855	108.875	79.8804
P02647	90.0974	102.515	97.1742	145.286	125.742	132.869	187.366	183.79
P41567	97.0697	115.295	133.76	124.16	101.882	139.125	99.028	123.717
O14715	15.0313	26.0085	21.3359	47.4985	77.6243	48.3224	269.232	249.22
Q7Z478	116.538	138.354	125.964	113.598	107.37	95.4763	68.0818	99.6882
Q4VC31	94.7154	112.703	99.6361	94.1998	80.4875	70.937	96.4961	89.1349
P40222	94.4438	116.368	100.593	97.1892	105.859	82.0725	162.046	143.2
O15269	93.1761	102.872	113.108	120.042	108.165	112.248	75.115	92.8691
Q8WXX5	122.333	125.842	114.612	107.22	96.7122	101.663	97.9027	79.231
Q9NYB0	102.956	118.066	122.066	97.5878	78.022	81.5226	79.8976	95.1421
Q8NCW5	96.8886	113.597	120.015	79.9171	87.0092	73.6865	124.629	89.7843
O43252	95.6209	98.2245	104.765	128.013	122.242	131.151	57.3912	104.721
O76071	66.5543	75.3442	148.873	75.6654	104.904	206.487	58.2352	124.204
O43598	60.2158	62.2952	68.9999	67.4279	58.0592	59.3891	151.637	130.374
P18583	84.2116	130.579	124.254	110.675	91.0654	78.7731	72.3017	104.884
Q8NE62	66.011	63.9934	63.8027	126.22	115.482	111.973	178.082	115.275
Q9Y4G6	#VALUE!	#VALUE!	#VALUE!	797.178	#VALUE!	#VALUE!	#VALUE!	#VALUE!
Q9P0V9	53.9679	70.2497	59.9047	102.105	98.3824	101.594	163.171	102.124
Q4G0N4	83.6683	95.0069	99.3625	85.6302	90.0315	83.5847	138.414	158.3
Q86Y56	103.046	113.508	121.519	116.454	104.586	121.803	59.6419	82.8029
O95232	100.33	109.843	110.031	110.409	89.2361	100.7	86.9309	86.3748
P19440	81.6762	79.3661	77.8898	94.5984	82.3963	101.25	108.875	113.326
P62854	89.7352	107.788	98.1316	88.8853	96.5532	69.2873	86.0869	97.7399
P62745	70.448	79.9917	101.004	100.245	84.6232	95.6138	158.67	156.189
P23378	68.4559	68.1941	52.0405	165.614	114.21	178.236	210.435	108.131
Q9Y5X1	122.062	136.924	132.324	68.0923	68.7166	62.5511	90.5881	102.448
P31949	92.3611	93.2194	92.7976	102.637	99.814	88.8775	108.312	68.5153
Q9BTE3	108.207	133.796	116.732	129.541	102.757	104.618	90.0255	85.8877
P63096	123.601	150.688	129.794	110.941	50.583	84.7532	80.1789	94.9798
Q05048	94.2627	134.243	107.158	90.3468	87.8045	92.933	121.816	79.5557
O43719	92.3611	116.725	105.996	132.199	114.289	96.7823	62.7365	121.607
Q14108	76.3338	88.7506	79.9414	63.1099	75.636	72.9304	145.166	134.595
Q52LJ0	86.5659	99.1183	98.3368	104.297	89.7929	88.74	108.031	115.275
O96005	106.215	120.3	117.621	125.223	127.81	103.037	93.1201	104.397
P61457	96.7981	114.67	97.5162	81.1793	91.1449	87.9152	114.501	94.9798
Q9NTI5	96.1642	125.663	101.072	90.679	95.1216	56.6396	129.974	108.943
Q13637	92.0895	113.687	93.8234	97.455	72.216	86.6092	149.949	131.835
Q13153	107.574	120.479	107.227	93.1369	107.688	113.623	99.5907	97.4152
Q99848	105.672	91.0744	117.621	94.4656	86.532	87.1591	66.1125	80.5299
P07947	87.3809	95.3645	88.2843	85.1651	72.216	73.4116	132.788	120.308
Q02543	100.058	111.184	103.192	87.4238	90.5882	68.7374	97.6214	88.3231
P49756	92.18	114.67	103.944	98.385	84.9413	106.337	103.248	108.131
Q15286	97.3414	109.575	101.004	116.654	108.324	78.7044	107.187	76.1462
P53634	101.416	125.842	123.981	95.6613	104.029	94.7889	90.5881	102.448
Q14739	100.873	119.228	80.6252	90.9447	99.7345	80.2166	124.348	94.4927
Q9UKY7	105.219	121.284	119.262	80.8471	99.2573	81.1789	108.593	111.54
Q9P1Y5	84.2116	104.749	102.782	69.753	65.9329	67.019	99.5907	87.3489
Q7Z417	102.865	132.902	110.372	97.6543	83.6688	92.3144	124.629	121.12
P35659	83.125	116.1	116.664	113.133	88.0431	89.7023	102.685	81.6664
Q9BYT8	96.7075	115.206	122.203	94.6649	84.3846	76.0923	106.061	110.079
Q13126	101.688	107.341	112.903	105.36	97.428	65.0943	84.1176	87.6736
Q8WUA2	119.073	139.248	116.322	97.455	84.146	50.7282	75.6777	85.2383
Q13243	102.865	83.2093	118.579	102.769	94.8034	84.822	113.095	57.1502
Q99959	101.869	122.356	105.517	115.79	107.926	76.9859	141.227	82.8029
Q07666	83.125	106.09	97.7213	102.769	89.1566	85.0282	95.6521	98.5517
Q9H0C8	84.5738	91.7	80.6252	98.385	102.518	81.5226	116.189	93.3562
P23368	87.9242	117.44	112.287	98.6507	92.0993	92.3144	144.885	110.566
Q9HAV7	91.2745	109.843	105.175	106.224	103.552	87.9152	109.437	113.002
Q15323	21.5509	387.714	23.7294	23.716	18.4517	57.602	17.7238	17.3724
Q15477	99.5146	104.034	102.371	91.8747	83.9869	81.8663	113.938	119.821
P46779	98.6996	115.921	106.543	93.2034	89.8724	75.4737	100.435	72.2496
P18859	91.6367	103.408	105.175	101.773	87.0092	92.7955	126.317	107.968
Q9BY32	89.373	113.597	107.022	89.3503	89.3952	80.3541	93.4014	93.0315
O15382	94.8965	121.462	111.603	91.8083	68.0008	58.8392	92.5574	72.4119
Q8TE67	64.4717	96.9732	95.6698	116.986	81.0442	102.969	112.813	70.7883
Q13242	81.4951	97.867	96.3536	110.011	100.053	104.962	112.532	95.4669
P61964	98.7902	110.827	105.927	85.763	84.2255	99.8067	102.685	93.8433
Q9BTT0	88.8297	96.8839	104.081	101.175	88.5999	103.519	111.969	91.0832
P60510	86.5659	118.96	106.885	126.22	106.733	95.4076	110	96.7657
Q9BV20	102.865	132.098	100.935	90.9447	107.052	77.3296	66.6751	116.573
P68402	89.5541	99.9226	95.9433	110.808	108.324	95.4076	109.156	102.124
Q6P6C2	132.565	166.508	173.902	59.3233	62.9902	63.3759	50.6393	46.7593
Q9GZT3	106.487	128.523	125.691	67.9594	84.3846	63.6509	85.8055	82.8029
O95864	79.6841	101.353	85.0018	77.7248	75.1588	57.2583	45.0127	76.958
Q86W42	106.578	133.886	115.912	101.707	81.5214	105.1	117.033	104.234
P46108	86.8376	98.4926	92.4557	85.6966	87.0092	83.9284	156.701	107.644
O43432	78.507	92.1469	105.244	75.7319	103.87	75.4737	131.1	76.3085
P35244	97.0697	110.558	116.322	116.322	90.6677	119.741	97.9027	83.777
P10620	100.33	116.815	123.229	94.997	88.8385	92.3831	119.565	119.009
Q9Y315	100.058	96.1688	96.6272	56.666	84.4641	86.2655	83.8362	81.504
P02751	50.527	73.646	44.4499	125.954	100.212	84.2721	182.864	226.328
O60341	98.6091	113.15	93.1396	106.357	112.301	117.197	118.721	106.507
P40937	121.428	112.257	130.683	86.8259	93.6104	100.7	50.0767	82.6405
Q99598	67.7315	105.017	111.467	129.874	94.0876	134.519	66.9565	83.1276
Q9Y5X3	111.467	116.994	117.895	118.314	63.0697	118.71	105.499	102.286
Q15836	93.7194	111.273	98.3368	91.4761	85.5776	81.7288	117.877	73.3861
Q9NR28	94.2627	93.3982	108.047	104.563	101.087	78.4981	164.578	142.713
Q03701	125.05	144.253	144.701	74.5361	66.0125	69.3561	76.2403	74.685
Q8IYB3	97.7941	119.496	101.482	113.199	89.2361	87.7777	77.9283	87.3489
Q9Y2L1	94.8965	106.626	117.279	95.8606	79.215	83.0348	87.4935	110.566
Q92522	93.1761	95.2751	98.0632	102.371	82.6349	97.5384	63.8618	56.8255
Q9NRR5	9.14556	151.225	128.152	127.482	100.768	86.6092	102.123	131.835
P62847	102.593	97.867	110.578	109.213	87.725	103.244	84.6802	87.1866
Q6PGP7	97.3414	118.513	103.671	98.1193	78.9764	55.2649	97.9027	85.4006
Q8TCT9	86.2943	109.397	98.6103	93.4691	85.5776	78.2232	140.102	115.112
P82650	92.5422	118.155	92.6609	88.1546	100.768	86.3342	121.816	122.418
Q9C0C2	102.593	108.682	95.4646	70.4838	48.6743	60.6264	92.2761	82.4782
Q01130	101.144	112.614	111.33	110.941	101.484	94.3765	89.4628	75.6591
P50914	104.585	109.128	106.338	108.084	92.9742	75.7486	96.7774	88.6478
P62266	94.806	98.9395	101.004	82.1093	100.45	94.1015	86.6495	83.29
Q10570	89.1919	123.339	112.561	98.9829	75.2383	94.514	104.936	104.234
Q9UI12	94.3532	112.257	106.68	81.5114	79.6126	65.8505	122.941	88.1607
Q9UNH7	90.1879	99.2076	107.979	96.7907	83.8279	85.4406	117.877	91.7326
Q96C01	80.1369	98.2245	88.2159	87.6895	85.9753	71.212	105.78	99.6882
Q9Y365	87.2903	96.437	82.6084	83.9694	106.177	64.7507	133.913	101.961
A0A0B4J2D5	85.751	94.2026	96.2169	95.7278	93.2923	98.8444	103.529	106.183
O75475	96.0737	108.95	103.124	84.9659	87.8841	79.6667	125.754	94.4927
Q9UIA9	102.231	117.351	115.57	95.9935	76.1927	98.9819	107.187	78.5816
P16989	96.8886	118.87	107.158	99.7801	75.9541	76.7797	144.322	149.37
P60866	79.5936	97.7776	91.9086	85.8959	87.8841	67.2939	119.846	104.721
P29992	87.8336	106.536	94.9176	97.3221	99.3368	79.323	118.158	103.098
O60271	92.9044	120.122	113.245	105.36	85.339	87.0216	96.2147	67.7035
Q8WW12	93.3572	106.268	94.5073	140.569	71.8184	91.352	84.1176	79.0686
P55769	97.3414	104.749	110.031	81.5779	83.2711	70.0434	97.0587	94.3303
Q9NZL9	93.5383	102.961	110.646	97.8536	92.497	98.9132	131.1	101.799
O43847	123.329	130.489	124.391	109.08	101.882	100.907	74.271	99.0387
Q96TC7	84.6644	98.7608	90.6777	94.4656	105.302	76.5735	110.844	106.832
P08263	99.5146	114.133	107.227	86.8259	69.5119	58.0144	285.268	142.064
P30876	85.4793	97.4201	96.2169	95.5949	114.13	90.1148	95.3707	113.002
Q5SSJ5	90.6407	102.515	100.935	101.773	89.5543	84.7532	104.936	96.1163
Q9UJ70	85.1171	109.307	94.7124	73.2739	78.7378	73.7553	182.864	117.385
P35249	123.42	143.181	142.034	107.619	100.053	95.8887	96.4961	82.1534
Q9Y6Y8	85.2077	110.648	102.577	98.6507	95.5988	91.4208	128.568	91.7326
P24941	109.475	129.417	120.493	141.499	111.585	112.248	115.626	66.4047
Q9NXG2	105.672	123.071	121.519	100.245	94.4853	89.3587	109.156	72.2496
P58546	78.2353	103.14	109.552	87.4238	93.9286	89.2212	104.655	99.2011
P48506	105.491	123.16	121.998	97.7871	87.8045	78.5669	149.105	106.183
O75746	91.6367	#VALUE!	#VALUE!	67.0958	101.325	104.825	63.2992	285.264
Q9UBC2	68.0937	77.0423	79.3943	119.577	69.8301	109.705	143.759	138.167
P49916	93.8099	111.005	113.723	98.7172	93.1333	99.9442	96.2147	109.105
Q9NZ45	78.507	111.988	108.116	88.3539	86.8501	80.1478	156.982	102.448
Q9Y5A7	100.33	125.752	120.22	91.7419	75.0792	88.9462	217.186	115.112
Q14160	115.633	115.117	107.911	103.965	94.883	115.96	83.5549	115.112
O15305	95.7115	121.552	107.227	94.8641	90.9063	91.8332	144.885	124.042
P55327	93.9005	100.012	108.047	90.0811	90.2701	80.904	82.1483	84.7512
Q14254	46.09	70.6966	52.3825	103.567	84.2255	80.0791	94.8081	86.2124
Q8WVV4	121.428	120.122	135.538	77.1934	73.3295	71.212	106.061	76.4709
Q9BVK6	78.9597	95.1857	89.1049	101.175	102.2	79.048	120.69	131.51
Q9BTC0	107.211	133.617	126.238	113.93	100.768	85.5094	93.9641	107.968
P61020	79.4125	77.668	83.429	95.462	70.9435	97.126	120.409	107.644
Q96F86	93.9005	112.882	97.1742	115.591	75.9541	117.678	97.3401	85.4006
Q9NRV9	91.184	114.67	108.594	97.6543	86.1343	73.4803	132.225	87.5113
Q9NX63	96.9792	118.96	109.894	104.962	89.2361	72.6555	84.3989	75.6591
Q5TFE4	118.077	126.199	145.727	127.283	86.3729	120.703	71.7391	88.4854
Q15369	83.6683	106.179	102.85	110.741	99.4164	92.3831	118.158	83.29
P34949	86.1132	97.6882	98.3368	68.358	84.5437	69.906	111.125	124.367
Q9H6T3	105.763	98.0457	118.237	104.895	89.0771	101.8	97.0587	102.286
P35754	62.389	72.8416	71.872	93.4691	103.154	89.9773	131.1	154.565
Q9Y5A9	103.77	125.752	103.466	106.157	77.6243	81.0414	108.875	116.086
Q7Z4V5	124.688	129.327	117.553	99.1822	59.968	90.5272	133.913	42.0509
Q9BQA1	103.77	117.172	118.168	87.6231	99.0982	98.3633	73.7084	85.4006
Q9H0E2	84.3927	104.928	98.6103	85.4309	73.5681	73.3428	143.478	119.171
P04083	59.3103	73.7354	57.99	104.032	103.632	103.244	455.191	17.0477
O43324	93.5383	106	92.5241	83.1722	83.8279	82.4849	93.9641	88.8101
Q9NYL4	62.5701	85.9799	76.7957	71.746	56.2299	89.9773	158.67	127.776
P49585	106.034	118.155	119.604	76.1305	80.1694	81.5226	92.8388	102.448
P82979	91.3651	103.319	98.8155	94.067	84.3051	78.0857	134.757	110.566
Q9H307	95.1682	111.81	102.098	114.129	93.3718	87.9839	99.872	76.4709
Q08379	111.286	121.015	107.842	99.3815	77.6243	79.6667	72.583	99.5258
Q02818	68.0032	77.1317	75.3596	110.941	81.6805	76.3673	117.877	104.884
P35914	69.5425	85.8012	93.8234	80.3821	83.0325	62.4823	153.887	166.255
Q3LXA3	85.5699	84.5499	85.6857	85.4973	82.6349	94.3078	86.9309	92.5444
O14974	117.806	133.349	140.051	116.521	100.291	60.4889	53.1713	101.799
O96000	106.306	129.417	113.176	79.5185	125.98	80.5603	102.123	77.6074
Q13564	77.2393	86.1587	77.1376	90.0146	79.8512	88.8088	143.759	100.825
P98175	96.7075	102.961	105.791	109.612	90.9063	73.824	100.153	97.0904
P83731	96.5264	101.174	105.654	97.5214	88.9975	82.4849	112.813	91.5702
P98179	102.412	110.648	111.535	142.296	128.048	108.743	96.2147	94.9798
O43172	96.3453	109.843	105.927	97.5214	97.5871	91.7645	92.8388	94.0056
Q9HD20	77.9637	88.3037	87.4637	69.2216	78.8968	80.7665	100.997	113.813
O75934	100.33	107.251	114.681	92.0076	98.0643	105.1	72.583	69.3271
P31483	123.782	123.25	128.699	105.56	93.2128	77.6046	89.1815	75.4967
Q15024	91.8178	104.57	112.082	116.122	106.018	95.9574	108.593	106.832
Q5TH69	119.617	136.031	140.462	61.582	71.5798	67.5689	37.4168	98.0646
P61081	81.9479	96.7051	95.9433	80.3821	72.3751	64.3382	99.872	89.1349
P51553	107.483	119.675	112.629	116.454	80.8852	85.1657	54.5779	92.8691
Q92520	66.011	83.2093	73.7184	97.7207	77.9424	72.9991	122.097	119.658
P42025	68.5465	75.7017	68.0425	101.507	102.2	96.0262	107.468	127.776
Q68CZ2	69.0898	92.5044	84.7283	131.667	112.857	98.432	155.013	134.271
Q969S3	100.239	123.071	105.312	87.6895	74.2839	83.7909	58.5166	55.689
Q6ZRP7	80.4085	94.3813	88.0791	65.9	80.408	93.7579	95.0894	101.149
P37198	97.7036	114.044	112.766	96.1263	77.8629	94.7889	86.9309	97.9022
Q9UJA5	125.321	155.872	136.906	103.899	77.3062	98.6382	87.7748	105.371
P52594	71.5346	85.7118	99.1574	116.72	97.0304	93.8266	124.629	122.418
O95479	62.8418	79.098	70.3676	74.9347	78.7378	51.2094	250.665	183.628
Q9Y5L4	72.5307	106.358	97.311	112.934	95.4397	97.2635	74.8337	90.9208
Q96CN7	87.1092	103.23	99.4309	111.073	99.0982	111.08	137.289	126.964
Q8N3U4	112.554	113.687	98.8839	103.235	101.246	97.8134	94.8081	101.312
Q9H0W9	88.8297	97.4201	107.569	88.2874	83.3507	94.3765	131.944	149.532
P62330	77.0582	86.1587	89.7203	100.378	107.767	93.7579	93.4014	116.086
Q15437	74.7944	105.017	93.4815	97.3221	112.857	86.128	178.082	150.669
O15145	78.7786	93.2194	82.7451	98.1193	102.2	87.709	136.445	100.987
Q8TAQ2	114.727	152.118	104.491	99.3815	73.5681	102.213	113.657	114.625
P61923	97.5225	110.112	115.501	106.025	87.8045	87.709	76.5217	115.437
P49790	85.4793	107.788	106.064	96.1928	83.5893	84.7532	110.281	103.585
Q8TBC4	70.8102	79.0086	76.317	111.871	93.6104	112.867	91.4321	112.839
Q9UK76	103.137	140.321	133.213	114.129	92.0198	91.9707	80.7416	67.7035
Q8WWY3	96.0737	80.2599	103.671	104.231	91.1449	101.388	76.2403	84.7512
Q9NQ29	106.849	120.211	101.756	129.276	109.597	117.335	74.8337	92.0573
P04080	67.7315	101.621	88.1475	90.0146	95.6783	84.2721	164.578	112.352
P46926	86.3848	104.034	102.508	93.6684	84.7027	69.8372	122.097	108.78
P00403	64.8339	86.7843	70.5727	93.0705	94.2467	85.2344	124.91	100.5
P47712	85.751	83.7455	92.7976	110.542	116.198	108.605	57.3912	119.496
Q9Y5S9	97.0697	103.676	111.33	99.5808	99.655	87.5027	104.936	95.1421
P20340	77.1487	94.1132	96.4904	96.9235	105.222	85.2344	167.391	115.599
Q92552	100.148	126.825	108.184	107.685	94.4853	92.7955	101.279	99.3635
Q99988	20.5549	25.2935	33.3032	17.1393	10.1802	22.6146	#VALUE!	2.27302
P33908	100.148	110.737	99.5677	104.895	49.0719	75.405	106.061	84.7512
Q92890	95.5304	112.525	113.86	91.3433	101.246	89.9086	170.204	125.341
Q9P2R7	93.3572	116.904	110.714	108.283	86.6115	87.0216	132.506	110.891
Q9NVX2	123.782	123.875	119.604	100.179	94.1672	87.0216	59.9232	65.2682
P33240	90.4596	109.218	100.457	92.8048	79.6922	78.9106	98.4654	92.5444
Q7L5N1	97.8847	99.5651	107.705	104.962	93.2923	90.9396	135.882	109.267
Q15813	95.1682	106.09	111.535	94.9306	90.1905	80.2853	169.36	109.105
Q93052	70.0858	98.0457	93.6866	85.5637	74.5225	76.1611	143.197	137.842
Q16186	110.29	123.965	115.159	92.6719	89.7929	86.7466	90.3068	88.9725
A6NHL2	88.9202	105.911	117.484	123.43	105.779	124.14	69.4884	88.6478
Q9C0C9	97.2508	138.801	142.171	90.1475	91.7017	97.2635	59.9232	70.3013
P49902	84.0305	110.827	119.331	99.7136	83.2711	78.8418	145.729	99.0387
O43865	78.5975	88.9294	89.3784	85.298	109.438	73.6865	200.025	117.385
Q8IZ83	96.1642	80.6174	81.5142	64.0399	47.4813	50.6595	102.404	73.8732
P51970	79.5936	102.157	93.6183	97.1892	92.8151	96.6448	95.3707	109.592
Q9BV38	96.3453	109.843	96.9007	86.3609	83.2711	72.1056	92.2761	103.747
O75131	103.408	97.2414	100.593	79.2527	73.8067	80.3541	102.685	79.3934
O95881	88.3769	103.945	96.6272	101.175	108.722	84.0659	102.123	83.1276
P07099	88.6486	108.235	103.329	88.686	95.2011	92.1082	203.12	114.95
Q969X5	96.0737	125.663	112.492	89.6161	86.9297	78.1545	189.335	133.783
Q9Y6E0	77.4204	74.1823	83.9761	81.91	100.45	71.4869	159.795	147.097
Q15042	64.8339	88.4825	88.2159	99.1822	98.462	80.904	106.061	99.2011
Q86X76	98.7902	113.15	118.92	84.2351	70.1482	94.7202	106.343	105.371
P43007	75.1566	86.9631	95.8066	84.8994	80.6466	78.3607	245.038	122.418
O60493	92.9044	104.749	97.8581	86.0952	103.234	92.933	162.609	129.075
Q16625	96.7075	109.933	116.048	107.353	99.1778	81.4539	79.6163	76.1462
Q7L266	88.9202	108.145	111.33	74.1375	72.6137	63.9258	32.0716	31.1728
P35268	97.9752	110.827	107.5	89.0846	84.2255	79.1168	111.969	97.7399
Q32P28	91.2745	158.375	92.4557	102.902	95.2011	62.0012	64.9871	93.3562
P31947	92.7233	116.189	118.237	117.849	109.835	45.1605	48.3887	54.5525
Q13907	98.2469	122.535	105.654	93.8677	115.562	74.5801	67.5191	99.3635
Q07020	94.9871	103.766	101.414	93.2034	91.1449	78.4294	106.624	101.149
Q9NPD3	102.503	112.435	105.038	111.804	107.131	95.6825	106.905	92.382
P04908	91.4556	116.815	97.311	91.6754	90.1905	92.2456	67.5191	82.1534
Q13404	97.5225	110.29	103.808	84.1687	91.2245	79.3917	123.504	96.441
O75607	113.007	116.368	133.213	126.486	101.007	112.867	40.5115	82.9652
Q99661	116.629	141.214	119.946	117.119	84.146	123.04	67.8004	42.2132
P51571	89.2824	116.368	98.1316	85.3644	90.5882	87.8464	83.5549	113.489
O60869	100.692	90.8063	108.253	96.7242	91.8607	57.602	146.291	127.614
Q8NI36	106.034	109.754	113.587	93.3362	89.3157	82.8286	89.7442	87.0242
P20339	88.558	99.297	123.434	104.962	58.0592	86.0593	101.56	92.382
Q9Y221	102.956	124.59	118.373	97.8536	87.725	65.0256	77.9283	95.9539
P14174	83.2156	92.3257	97.0375	87.0252	93.9286	91.1458	107.187	97.4152
P52294	129.577	180.808	114.134	65.2357	68.7166	55.2649	144.885	127.614
Q16134	98.9713	124.59	137.111	58.4597	55.4346	56.5709	39.9488	72.899
Q8TDN6	93.4477	99.9226	96.9691	103.965	106.733	73.6178	96.7774	82.1534
P78540	114.818	138.354	145.112	70.5502	75.0792	62.4823	36.5729	93.0315
Q9UKS6	83.125	91.9682	96.2169	103.766	106.733	96.3011	75.3963	66.8917
P63000	84.3927	106.805	104.56	95.462	92.497	75.6112	135.038	104.559
Q86UE4	76.7865	89.8231	88.5578	90.679	88.6794	99.3256	114.782	107.806
P15927	94.6249	110.916	109.689	117.783	103.791	92.5893	109.156	69.6518
P46776	87.6525	91.8788	100.867	84.368	90.2701	88.8088	135.882	111.54
Q9UBM7	85.5699	113.15	96.5588	102.039	104.188	88.9462	80.1789	93.8433
Q96GD0	90.5501	92.9513	91.977	83.9694	90.3496	76.0923	126.317	105.858
Q9H444	88.558	116.904	106.885	97.2557	96.9508	78.017	135.32	80.2051
Q9ULA0	84.0305	101.71	103.397	101.972	77.5448	89.2899	134.476	145.636
Q6NUQ4	66.1016	93.6663	73.1713	91.8083	89.1566	61.8637	142.915	142.876
Q9BYG3	93.8099	90.5381	100.388	114.262	97.9052	113.692	92.5574	109.105
Q8NBJ7	95.7115	119.585	102.919	98.4514	90.7473	76.0236	113.376	119.821
Q9P2R3	83.125	121.73	112.903	104.297	91.8607	86.6779	100.435	100.175
Q9ULC4	88.9202	105.106	105.449	108.018	104.347	99.0506	104.936	90.9208
Q92979	97.1603	118.245	131.161	110.276	86.7706	84.0659	73.427	82.1534
Q9NR31	100.601	109.754	110.646	108.018	89.7929	101.594	116.752	112.677
Q12996	108.389	122.892	116.527	97.8536	88.8385	85.7156	89.4628	112.027
P56545	100.873	106.358	104.081	98.0529	107.608	82.9661	116.47	106.832
Q9ULX3	100.963	130.132	121.314	97.1892	97.5871	100.907	69.4884	93.5185
Q96QD8	34.3185	48.6207	63.3923	80.7807	66.2511	87.3653	61.3299	87.6736
Q9Y4E8	141.349	122.535	129.383	84.368	78.4196	76.8484	66.6751	91.7326
O75663	100.692	120.926	111.74	92.6719	100.212	64.132	119.002	97.2528
Q14669	93.9005	123.339	114.202	120.374	93.849	96.0262	89.4628	97.5775
Q04206	104.314	115.653	121.382	111.738	103.632	65.9192	110	113.651
Q5JWF2	90.5501	107.788	117.211	126.951	85.4185	124.758	137.008	121.931
Q99986	109.203	127.54	112.766	131.534	119.697	90.1835	134.194	115.112
Q9Y4W2	97.7941	115.563	118.442	88.2874	93.1333	80.9727	89.7442	93.3562
Q96DV4	83.94	99.297	86.5063	106.091	85.1799	80.2853	109.719	131.51
O14787	103.77	127.54	157.284	130.471	56.548	94.5827	97.0587	128.75
Q969H8	83.6683	101.889	99.7045	87.5567	79.7717	85.5094	107.749	101.636
Q9NP58	106.125	120.032	113.86	90.8783	74.602	79.6667	70.6137	84.7512
Q15363	80.318	105.732	86.9166	117.717	99.8936	69.3561	122.378	115.275
P98082	84.0305	88.9294	113.518	84.7666	82.2372	91.6957	142.634	135.245
Q9Y4P1	98.5185	119.407	108.116	111.273	100.45	100.288	96.4961	89.7843
P0C0S8	55.3261	68.0153	51.767	47.4985	62.4335	61.7262	60.2045	45.298
Q8TCJ2	104.585	110.112	104.833	93.9341	87.9636	94.7889	145.447	107.319
P00918	114.184	127.451	122.613	82.1757	81.601	84.3408	158.67	118.846
Q13363	84.2116	96.3476	104.628	106.357	98.7801	117.335	141.79	120.795
P15907	112.282	138.891	116.117	89.151	82.8735	62.826	104.936	114.138
O43818	86.2037	81.6005	92.5241	86.4938	89.1566	79.4605	65.2685	66.2423
P84098	88.1053	112.525	97.3794	106.357	78.4196	77.3983	89.4628	74.685
Q92620	91.9989	104.838	92.2506	112.934	111.585	93.7579	104.936	126.477
P10644	88.558	124.769	97.9949	73.9382	66.3306	65.713	288.082	152.779
O00422	94.0816	129.596	114.544	107.752	97.7462	81.5913	71.1764	60.3974
O60828	94.9871	113.776	108.184	104.43	107.131	92.933	106.061	105.371
Q96RQ3	85.2077	102.604	96.9007	61.3163	56.9457	47.2914	124.629	76.958
P53004	67.0071	67.4791	71.3249	93.0041	134.57	82.2787	158.107	123.068
P53990	95.6209	104.391	99.978	85.4309	82.1577	72.9991	137.57	110.729
Q8N5M1	118.983	128.523	141.761	97.2557	71.3412	77.2609	91.1508	80.5299
Q96G23	82.4006	90.8063	95.8066	93.6019	84.0665	94.3765	146.573	108.78
O95372	68.7276	83.388	92.3873	77.2598	106.018	63.5821	97.9027	88.6478
P48507	90.8218	116.815	114.681	87.4903	92.9742	90.046	127.161	98.5517
P61513	106.668	126.199	107.705	95.5949	84.5437	81.4539	108.593	76.4709
Q96CM8	71.4441	78.383	103.466	105.161	93.4514	91.2146	138.133	140.927
Q9BX68	58.8576	68.9091	64.4181	47.4321	85.4981	99.9442	176.956	118.522
Q13144	100.692	123.518	119.468	97.5878	66.4101	76.8484	84.6802	97.0904
Q9H9A6	109.656	127.54	119.878	117.65	84.0665	125.171	95.0894	86.3748
Q9BRK5	107.03	146.041	115.638	120.64	93.69	54.6463	205.089	150.506
P14927	68.637	82.9412	78.095	111.073	117.391	98.7069	171.611	150.506
Q58FG1	89.9163	119.675	109.757	130.671	78.9764	86.9528	126.88	108.293
Q9UBQ0	88.1053	105.643	96.2852	99.1158	102.28	74.3739	141.227	98.2269
Q8IZP0	89.5541	108.682	114.612	100.378	97.269	94.1703	123.504	108.78
Q13595	97.1603	105.821	108.184	111.273	106.733	108.949	87.7748	78.7439
Q9UH62	82.2195	94.7388	84.8651	58.7919	72.9318	69.8372	170.486	120.145
Q96GA3	106.578	128.434	134.717	101.242	110.074	94.6514	79.8976	82.9652
P08397	81.314	92.415	102.235	108.416	101.405	92.933	133.632	108.131
P21266	112.916	127.093	110.988	74.204	70.9435	55.6086	129.693	53.2536
P05166	66.6449	88.7506	98.2684	101.574	87.4069	86.8841	170.204	145.311
Q08AM6	87.7431	102.157	101.072	107.553	82.3167	92.2456	84.3989	110.891
O75410	96.7075	115.742	112.424	92.4726	91.1449	76.3673	122.378	120.47
Q9HCN8	96.2548	118.066	98.5419	94.7313	86.4525	80.4915	100.435	93.3562
P23919	87.9242	101.442	93.8918	97.7207	89.2361	81.1102	128.286	86.6995
Q05086	92.2706	109.754	108.868	84.9659	106.415	77.9482	65.2685	98.3893
Q9P2T1	100.511	114.938	116.937	81.5779	81.4419	58.0831	131.381	103.909
P68431	32.5075	39.5043	40.2784	34.0129	31.8132	25.2954	84.1176	41.4014
Q86Y82	70.9008	105.017	99.4993	84.3015	72.9318	62.4136	113.938	67.0541
Q9NRX1	108.841	120.211	115.501	106.556	62.8311	104.893	94.8081	74.685
Q15819	87.1998	110.022	90.8829	96.9235	98.462	69.3561	110.563	96.9281
P11279	47.1766	59.2565	53.8185	68.2251	73.7272	60.9014	120.972	109.592
P63167	81.5857	99.5651	94.5073	132.797	116.436	112.936	79.6163	90.4337
Q13442	90.0974	94.3813	93.755	100.179	97.1894	79.2543	112.251	116.411
P06865	79.503	105.821	109.005	60.1205	107.608	93.1392	120.409	110.566
Q9Y305	73.6173	99.2076	88.1475	88.0217	84.0665	76.5735	194.68	115.599
P51116	93.7194	122.535	120.562	94.7977	86.1343	84.3408	91.1508	104.234
Q96RP9	100.33	124.144	120.904	107.154	89.7929	97.6759	58.7979	55.2019
Q13868	89.8257	106.983	111.193	124.692	98.7006	112.592	93.1201	76.7956
Q8NBX0	90.9123	62.0271	59.1525	85.8295	106.018	92.5893	139.539	167.554
P08579	93.5383	118.513	107.5	114.063	85.6571	82.0725	81.0229	61.0468
Q9BTE6	91.3651	79.6342	72.2823	111.472	95.3602	102.488	94.2454	122.094
O43772	69.3614	60.5077	96.4904	75.3997	95.1216	89.4274	225.908	140.278
P06730	96.3453	117.44	101.209	87.4238	79.8512	82.4849	93.1201	89.4596
Q15404	81.8573	86.2481	96.7639	100.577	91.7812	119.397	125.192	94.3303
Q86U38	106.034	124.144	118.442	106.025	88.2022	68.6687	70.6137	93.5185
P53602	107.392	104.302	68.1793	64.7707	74.9202	88.1214	97.3401	108.131
Q16637	115.451	134.511	109.073	108.416	99.8936	89.4274	90.3068	92.0573
Q96B26	104.404	123.25	113.723	125.423	103.154	100.632	88.3375	94.6551
Q86TG7	121.428	128.255	81.651	162.292	149.522	86.4717	176.394	166.418
Q96KA5	113.097	136.746	125.827	118.248	74.9202	76.436	75.3963	64.294
Q9BRP8	72.8023	91.1638	111.945	95.3292	90.8268	71.2807	98.7467	91.895
P82930	103.137	115.474	99.0206	108.217	104.586	105.374	119.284	109.917
P13688	55.0545	54.877	69.1366	78.3891	81.2033	89.7711	148.542	135.082
P06727	84.1211	99.2076	122.476	32.6179	33.4039	53.8901	368.823	522.47
P40261	101.959	111.631	94.5073	80.1164	77.8629	76.711	97.6214	51.4677
Q8NBF2	88.0147	106.09	98.4052	86.0288	51.1398	95.545	88.0562	84.5888
P38935	88.1958	99.3864	88.9681	81.3786	80.408	74.3052	51.4833	57.6373
Q9H6R4	101.869	117.262	122.408	91.4761	62.1949	59.8703	55.7033	70.3013
Q9BYJ9	69.3614	88.5719	89.9255	106.755	110.471	102.9	104.655	113.976
O76024	122.424	135.763	113.86	114.993	105.302	75.0613	119.284	133.134
O95081	142.616	140.053	122.75	79.9835	62.8311	71.6931	108.031	84.7512
Q9H3N1	105.944	125.842	107.295	98.4514	84.9413	81.3851	96.7774	92.382
P50148	89.9163	82.673	97.5846	101.042	89.8724	85.853	106.624	122.581
Q6UN15	106.487	116.189	129.315	124.094	66.0125	114.792	70.3324	70.9507
P60983	66.7354	81.4218	69.4786	66.6308	63.6265	46.8789	115.064	91.5702
Q9Y3B3	63.4756	83.4774	69.0683	125.356	112.221	109.155	148.261	139.141
Q9BPX3	99.3335	118.334	100.662	115.856	112.46	127.508	79.8976	74.1979
Q9BYD2	107.755	123.697	113.108	112.934	72.4546	76.6422	114.782	110.566
P52926	102.684	114.938	102.919	107.22	85.8957	71.9681	62.4552	73.0614
P61758	93.6288	110.022	107.432	102.371	82.4758	89.1524	101.56	82.6405
Q86X55	95.802	104.481	103.124	105.825	111.505	78.017	102.123	109.267
Q92905	94.1721	112.346	104.56	109.014	76.4313	94.6514	125.192	92.0573
Q6NYC1	121.247	140.946	138.273	135.122	108.563	108.949	63.5805	73.8732
Q9GZZ9	69.2709	107.43	111.603	83.2386	74.6816	70.1122	91.4321	96.9281
Q92947	99.9673	115.742	120.22	104.297	89.9519	105.718	60.2045	81.0169
Q16718	94.3532	94.9176	109.825	104.962	86.1343	104.068	84.6802	110.079
P05162	101.326	111.363	99.3625	108.217	88.1227	77.0547	48.67	73.5484
Q8IUE6	107.483	129.864	116.185	99.3815	76.5904	81.5226	88.3375	74.3602
O95777	91.9989	110.916	105.107	92.7383	93.1333	80.4915	79.6163	82.9652
Q92600	90.8218	103.587	114.476	89.8154	96.5532	101.731	95.6521	85.7253
Q92747	59.0387	67.2109	61.6827	118.248	137.274	104.481	120.69	110.891
Q92575	65.1055	111.005	76.5905	74.5361	117.868	126.958	92.8388	124.367
P00167	68.2748	79.2767	67.0851	106.556	113.017	101.938	247.289	114.788
O75531	94.2627	126.646	114.407	101.507	95.042	87.434	74.8337	85.563
Q13573	109.928	121.999	136.974	113.797	118.982	89.6336	111.969	95.3045
P61201	101.959	125.127	111.603	112.003	88.5999	85.6468	105.78	97.9022
Q96EE3	104.585	118.513	109.142	103.5	84.146	91.627	110	84.1018
Q96P11	98.0658	77.4892	85.4121	122.167	139.422	111.905	127.161	115.437
Q13217	59.3103	81.1536	64.1446	90.5461	103.075	98.8444	136.164	142.876
Q5VT66	62.2985	106.805	125.075	135.72	58.6954	139.056	145.166	128.913
O75400	85.751	98.6714	90.2674	104.829	97.269	110.736	91.4321	123.068
P16219	71.9874	84.8181	87.3953	95.1299	89.7133	93.4142	147.417	138.005
P05114	136.006	141.483	125.417	93.8012	76.0336	81.5913	82.7109	53.2536
O00764	54.5112	88.84	117.553	103.035	79.374	82.6911	234.629	148.233
P50120	124.597	129.506	160.02	120.241	115.005	115.548	113.376	81.8287
Q9P2M7	108.932	127.808	125.964	90.4797	97.6666	85.5094	80.1789	91.5702
O00273	96.7075	120.837	111.398	94.2663	95.5192	73.1366	136.445	76.6333
P54709	103.77	104.57	108.936	93.8012	85.0209	74.9925	115.064	88.4854
Q9UNE7	95.5304	98.3139	114.954	117.384	93.1333	96.1637	97.3401	121.931
Q14141	#VALUE!	#VALUE!	#VALUE!	66.2986	130.037	152.185	122.66	216.911
P02765	31.2398	41.2024	28.106	27.7684	27.2003	28.8697	86.3682	39.6155
P23434	82.4912	106	90.7461	96.1263	87.4864	109.567	97.0587	114.3
Q96D46	103.499	125.305	127.195	71.281	78.8173	56.5709	121.816	99.6882
Q9NZL4	129.215	109.754	133.076	113.797	85.2595	109.911	69.4884	71.4378
P12694	37.6689	67.3003	80.9671	83.9694	166.622	89.8398	108.593	81.3417
P43897	81.6762	81.4218	123.092	99.1158	116.357	102.213	100.435	97.2528
P13647	51.3419	122.892	34.2606	15.545	99.9731	#VALUE!	37.1355	#VALUE!
Q9NXH9	88.9202	111.363	116.801	78.7213	72.1365	71.9681	71.7391	87.836
P49006	106.215	114.312	111.672	107.619	88.5999	87.0903	92.8388	70.4636
Q96J01	85.751	121.999	114.954	100.312	129.718	97.1947	94.2454	70.9507
Q8IWZ3	137.636	159.358	141.145	96.5249	70.4663	87.1591	52.046	91.7326
Q5TDH0	88.1053	104.123	100.388	107.619	97.1099	104.687	75.959	98.5517
Q15269	103.77	114.133	122.682	97.8536	88.5999	80.7665	63.5805	72.2496
Q9Y3B4	94.8965	108.771	104.013	111.406	116.118	91.5583	91.9948	97.7399
O15091	88.4675	118.513	113.176	113.332	98.3029	94.514	70.8951	98.0646
Q13526	84.3022	114.044	110.304	110.476	86.7706	93.9641	82.1483	98.2269
Q13740	87.6525	100.727	107.295	59.9212	63.8651	92.6581	95.6521	177.133
Q05519	92.9044	101.442	119.878	92.074	101.246	132.113	50.358	103.098
Q9Y3E5	103.589	127.361	118.305	97.2557	82.6349	91.1458	57.3912	87.1866
Q9UI30	100.873	110.558	110.578	112.867	102.836	108.949	93.1201	89.9467
Q92797	56.4127	53.0895	58.8106	83.5044	83.2711	94.7202	271.764	253.604
Q7RTV0	91.0934	115.742	97.9265	97.6543	102.916	83.5847	73.7084	85.7253
Q9Y666	91.3651	120.926	98.9522	109.811	94.7239	85.5094	115.626	139.628
O00161	85.2077	101.621	102.713	97.8536	111.187	99.5318	113.376	109.592
Q6PI48	63.204	107.698	88.0107	87.756	118.107	105.031	109.156	105.208
Q9H3R2	109.022	169.547	186.621	60.5191	47.4017	57.4645	62.1738	37.8296
P51649	49.712	69.8922	59.1525	113.066	99.4959	107.437	140.102	138.005
O75494	105.31	96.7945	106.201	155.45	146.818	86.2655	78.7723	88.3231
Q92917	97.2508	110.112	113.039	99.7136	71.1026	92.5893	104.936	97.7399
P48200	120.069	134.601	124.186	112.136	83.4302	100.838	50.9207	57.6373
P09132	107.03	118.781	127.947	111.073	88.8385	101.181	88.9002	102.773
Q15427	101.054	118.155	120.972	118.049	89.7133	89.1524	103.811	106.67
Q9H845	84.7549	108.503	104.902	84.7666	96.7918	75.2675	116.752	114.95
Q9NPJ3	86.8376	86.5162	102.098	85.763	70.4663	78.5669	115.064	102.935
Q9BRJ7	112.463	134.064	119.878	113.996	86.8501	95.1326	121.534	113.326
P53367	92.2706	112.972	110.304	76.5291	71.0231	67.8438	108.031	89.4596
Q9NTX5	92.5422	94.1132	97.1742	129.94	115.482	118.572	116.47	118.035
P35251	132.022	143.091	133.965	92.2069	75.795	96.0949	70.8951	69.8142
P36543	88.4675	112.257	107.227	85.0323	89.8724	65.0943	83.2736	76.7956
P49770	90.6407	114.759	98.6103	90.4132	81.9191	75.1987	96.7774	97.7399
Q96IJ6	76.3338	94.4707	95.8749	106.689	98.1438	103.519	102.404	99.6882
Q7Z7H5	79.2314	102.604	77.0008	112.402	85.0209	95.2701	128.005	85.8877
Q14525	#VALUE!	#VALUE!	#VALUE!	#VALUE!	#VALUE!	#VALUE!	#VALUE!	#VALUE!
O95716	87.4714	89.9125	96.2169	85.8295	97.428	104.825	113.938	123.23
Q9NRN7	125.593	126.11	120.698	105.56	84.146	97.6071	62.4552	93.0315
Q13769	113.55	147.65	141.351	96.6578	98.5415	64.6819	88.9002	114.3
Q96EK6	97.7036	117.977	129.794	96.1928	86.8501	94.7202	48.9514	96.2786
P49590	100.963	116.189	108.731	82.7072	80.0898	105.443	110	109.754
P19404	91.7273	106.715	106.953	92.7383	77.1471	97.6071	90.0255	108.618
Q6UWM9	110.652	118.87	105.38	110.276	117.073	91.2146	144.885	114.788
Q14684	100.42	116.368	107.158	119.776	75.0792	71.212	102.404	98.5517
P15586	89.9163	126.467	112.287	82.9729	77.3857	52.1717	170.204	127.127
P15313	#VALUE!	#VALUE!	#VALUE!	#VALUE!	#VALUE!	#VALUE!	#VALUE!	#VALUE!
Q9Y5P6	82.0384	92.3257	87.1217	110.276	92.8947	82.2787	104.936	93.1938
Q9Y314	92.8139	113.776	114.27	93.7348	109.199	101.319	70.6137	84.5888
P51003	85.1171	116.815	103.602	105.227	106.654	149.16	126.598	123.555
P41223	76.0621	103.23	77.206	105.825	62.8311	65.2318	113.938	131.835
P01130	99.1524	122.624	126.511	97.7871	101.723	82.8973	56.8286	69.0024
P05451	291.481	427.218	215.274	15.545	17.0201	6.11763	#VALUE!	#VALUE!
Q96PU8	94.3532	113.418	106.133	95.6613	85.8957	71.0745	135.882	114.95
O00762	134.829	152.297	133.828	122.633	96.7122	128.402	123.222	122.256
Q9Y3P9	86.1132	114.312	99.3625	87.6231	81.4419	83.3785	94.8081	84.1018
O94832	98.0658	109.933	106.885	81.7107	62.5925	81.7975	96.4961	112.515
Q9Y6W5	88.3769	110.916	120.972	95.1299	95.7578	77.3296	110.563	99.6882
Q8WWI5	81.2235	100.191	94.0286	115.724	91.5426	86.3342	75.3963	111.053
Q8NFH4	101.688	119.228	109.278	104.032	102.995	95.82	107.187	90.9208
Q13596	80.8613	81.3324	99.2258	106.357	100.291	107.505	132.225	110.891
P35269	98.9713	118.155	128.221	98.5179	114.13	91.6957	111.969	107.319
Q01650	67.6409	88.5719	82.54	100.312	100.609	98.9132	142.915	89.9467
O95299	98.1563	117.798	108.116	91.6754	77.0676	72.1743	128.849	112.19
O43447	100.873	114.759	116.253	115.657	105.62	87.434	127.442	89.7843
O75691	100.873	108.86	112.15	96.5914	103.313	101.663	77.0843	85.563
Q6UXN9	80.4991	89.1081	106.338	124.227	115.959	84.3408	77.0843	55.2019
P24928	97.7941	134.779	115.296	120.64	68.0803	104.687	70.6137	88.3231
Q8ND56	89.6446	107.43	109.347	130.073	111.824	118.641	119.002	147.097
Q12972	83.6683	89.555	113.86	118.779	75.5564	108.193	79.6163	74.685
P62899	96.3453	110.38	99.7729	90.0811	91.5426	74.6488	110	108.618
Q9NUD5	89.1013	71.5904	72.6926	90.9447	90.9859	69.5623	124.348	119.658
P11233	81.4951	98.4032	88.2159	122.566	106.256	93.208	158.389	94.9798
Q93050	86.747	104.213	97.7213	92.539	80.9647	104.412	124.348	133.946
Q9BRX8	70.8102	92.0575	77.4795	111.206	102.359	88.5338	131.381	150.019
Q13158	66.011	87.7675	94.5756	66.2322	67.3645	65.6442	76.803	91.7326
Q7Z2K6	82.7628	94.8282	96.9691	121.769	102.757	94.3765	108.312	129.887
Q9UHJ6	88.0147	118.781	83.8393	113.797	80.408	79.323	151.918	112.839
Q9BRR6	103.137	125.216	115.228	94.0005	83.5097	67.7064	98.7467	92.382
P01111	90.5501	104.66	97.2426	103.168	105.461	89.1524	123.504	113.164
Q96PZ0	106.215	120.122	124.733	72.6096	102.359	104.343	93.9641	116.898
Q9NRY4	94.7154	129.864	117.621	108.283	121.765	93.4829	145.166	143.038
Q8N543	70.6291	106.894	110.031	113.93	114.289	102.419	97.0587	100.013
P49441	90.7312	127.629	98.1316	89.3503	80.4875	116.579	72.3017	128.588
Q15370	94.5343	112.435	99.6361	105.161	107.37	76.5048	139.258	114.463
P17301	88.558	102.961	106.269	82.7736	82.2372	94.3765	52.046	63.6446
P09382	32.4169	40.4874	33.7135	130.405	161.214	145.173	194.399	19.6454
P25815	77.9637	99.5651	97.9265	77.8577	69.9891	76.7797	117.033	105.046
P41227	108.298	147.65	115.091	121.437	87.9636	76.436	101.279	84.9135
Q9UHV9	89.4635	111.273	105.927	103.766	88.2022	87.5027	75.115	79.5557
O75150	116.538	129.864	115.159	119.776	106.733	106.337	108.031	113.651
Q9BZK7	99.424	99.9226	101.824	98.85	97.8257	88.9462	132.506	99.2011
P52815	93.2666	111.81	92.9344	105.028	88.5999	87.434	99.5907	112.515
P54725	105.763	106.805	78.4369	100.843	54.7188	152.803	135.882	55.3643
Q8WYA6	97.2508	116.904	110.372	112.336	97.6666	96.851	104.092	88.3231
Q96RS6	97.4319	123.786	96.0117	106.224	82.5553	87.6402	138.696	78.2568
Q9Y3B7	94.2627	112.257	104.97	105.825	90.4291	101.113	101.841	77.7698
O00767	116.719	134.69	112.082	96.2592	123.197	87.434	41.3555	94.6551
Q53FA7	47.2672	35.8399	50.9464	75.0011	75.0792	67.9126	207.621	81.0169
P40938	137.365	139.069	145.317	124.293	59.4908	79.8729	65.5498	31.0105
O60762	85.0266	111.899	107.432	93.6019	88.6794	97.126	112.532	92.0573
Q86TI2	100.058	118.334	121.177	108.416	93.1333	55.6773	120.409	64.6187
P12532	68.637	86.6056	75.8383	109.346	95.2806	99.8067	106.343	99.3635
Q9UJY5	96.7981	111.184	128.016	113.133	82.5553	76.8484	59.3606	102.935
O43657	61.7552	74.0929	56.8274	108.283	109.438	88.3276	133.35	121.769
Q86U42	97.3414	104.749	112.219	119.377	93.9286	118.984	94.5268	92.382
Q92614	102.412	130.4	98.3368	73.0082	84.0665	65.2318	94.2454	71.1131
Q8N2K0	98.0658	118.602	108.458	80.3821	78.9764	83.9971	206.215	138.817
Q14CX7	88.4675	108.235	108.8	68.358	101.484	91.0084	123.785	85.0759
Q00577	50.9797	69.8028	87.9424	54.1417	84.3846	83.8597	158.67	139.141
Q6DKI1	95.9831	101.174	103.808	76.3962	85.7367	94.6514	86.6495	99.8505
Q9HCU5	56.5938	58.6308	58.4003	77.7248	74.1248	71.6244	137.57	118.522
P80303	82.2195	126.11	111.603	110.011	75.9541	73.9615	148.261	76.7956
P26440	84.936	121.284	97.4478	84.1022	79.8512	45.3667	158.389	132.809
O75937	90.1879	107.073	112.219	99.7136	94.0081	95.7512	109.719	88.3231
Q14790	75.0661	104.391	70.3676	123.695	115.243	129.501	142.634	124.367
Q96EY8	81.8573	100.816	98.0632	92.8048	91.5426	88.4651	97.3401	105.208
Q8NFH5	93.5383	104.302	106.133	95.2627	96.6327	141.187	103.529	80.8546
O75351	101.054	96.0795	100.662	105.692	89.4747	109.086	142.915	105.533
Q07812	80.2274	87.9462	99.7729	66.2322	64.0241	69.906	54.2966	49.5194
O14561	88.4675	116.636	100.662	78.5884	110.392	88.6713	115.908	99.3635
Q9UHN6	95.4398	99.5651	111.193	63.7742	92.2584	58.7018	191.867	128.263
A6NCS6	78.8692	71.0541	71.872	121.171	100.927	127.508	77.9283	88.3231
Q9BTW9	110.924	124.859	119.194	105.626	91.6221	90.7334	70.8951	92.5444
O14949	73.5267	94.0238	83.9077	108.35	116.118	100.7	138.977	111.053
Q8NF37	120.794	141.393	113.655	113.598	96.8713	95.0639	69.2071	92.0573
P42766	99.5146	125.484	113.997	111.14	110.312	76.5048	95.3707	109.105
Q9H0L4	121.609	123.429	131.161	116.587	99.7345	70.0434	76.803	63.1575
Q9Y320	118.349	145.862	130.341	132.464	102.598	83.516	88.3375	57.3126
Q9UMY4	85.9321	92.0575	94.3021	89.4832	90.7473	91.6957	149.949	119.171
O76011	#VALUE!	#VALUE!	#VALUE!	#VALUE!	#VALUE!	#VALUE!	#VALUE!	#VALUE!
P13716	50.3459	59.614	53.2031	100.245	78.4992	73.3428	167.672	140.278
P30711	85.0266	93.3088	96.9691	83.6372	77.6243	77.4671	140.665	141.09
P61803	84.6644	105.643	102.508	87.1581	73.25	94.7202	133.913	120.145
O75348	96.3453	112.525	118.92	88.5532	85.8162	76.0236	104.373	94.6551
Q9Y2W2	95.8926	119.049	105.586	105.759	100.848	68.6687	102.967	96.6034
P63172	94.9871	100.638	101.824	118.447	94.6444	77.3296	174.143	150.993
Q9H936	91.9084	77.3998	106.953	51.2187	44.2999	35.5373	90.3068	116.736
Q96CU9	99.6957	101.621	95.3279	115.79	122.083	112.179	39.9488	90.4337
P62993	104.857	118.692	110.372	105.759	96.6327	87.1591	119.846	88.9725
O15228	81.4951	81.7793	136.359	85.8959	112.38	93.7579	108.875	98.2269
Q96FV9	86.4754	115.742	113.245	90.2139	85.5776	81.0414	66.6751	102.935
Q7Z2W9	116.266	120.39	119.126	71.281	89.2361	70.5933	86.3682	103.26
Q9BYD3	103.68	126.11	122.75	91.3433	78.8968	100.013	78.7723	96.7657
Q07954	76.4243	106.894	86.0276	88.1546	69.7505	58.4268	150.793	187.362
Q01433	91.0934	91.3425	81.1723	67.5608	74.7611	57.1208	105.499	96.2786
Q13505	99.6957	114.223	102.919	99.9129	83.4302	110.53	99.028	112.027
Q9BUQ8	91.184	115.921	96.6956	95.5949	76.988	71.7619	121.534	94.3303
Q9GZZ1	121.247	125.752	125.964	99.1158	95.2806	93.4829	100.997	85.2383
[truncated: 3,374 more rows]
