# Supplementary material for: Targeting transglutaminase 2 mediated exostosin glycosyltransferase 1 signaling in liver cancer stem cells with acyclic retinoid
Source: Cell Death Dis. 2023 Jun 13;14(6):358. doi: 10.1038/s41419-023-05847-4 (PMC10261105; doi:10.1038/s41419-023-05847-4)
Supplement: Supplementary file 12 — Table S4 [file 41419_2023_5847_MOESM12_ESM.xlsx]

## Sheet: Sheet0
Table S4. Gene annotation of TG2-correlated genes in HCC (TCGA, PanCancer Atlas) using IPA platform
Symbol	Entrez Gene Name	Gene Symbol	Spearman's Correlation	q-value	Location	Type(s)
A4GALT	alpha 1,4-galactosyltransferase (P blood group)	A4GALT	0.352	4.24e-10	Cytoplasm	enzyme
AAAS	aladin WD repeat nucleoporin	AAAS	-0.341	1.4e-09	Nucleus	other
ABI3	ABI family member 3	ABI3	0.315	2.72e-08	Plasma Membrane	other
ABLIM3	actin binding LIM protein family member 3	ABLIM3	0.404	2.52e-13	Cytoplasm	other
ABRAXAS1	abraxas 1, BRCA1 A complex subunit	ABRAXAS1	-0.314	3.13e-08	Nucleus	other
ACBD6	acyl-CoA binding domain containing 6	ACBD6	-0.302	1.09e-07	Cytoplasm	other
ACKR3	atypical chemokine receptor 3	ACKR3	0.345	9.24e-10	Plasma Membrane	G-protein coupled receptor
ACTN2	actinin alpha 2	ACTN2	-0.33	5.62e-09	Nucleus	transcription regulator
ADAM12	ADAM metallopeptidase domain 12	ADAM12	0.319	1.71e-08	Plasma Membrane	peptidase
ADAM19	ADAM metallopeptidase domain 19	ADAM19	0.416	4.26e-14	Plasma Membrane	peptidase
ADAM28	ADAM metallopeptidase domain 28	ADAM28	0.337	2.45e-09	Plasma Membrane	peptidase
ADAMDEC1	ADAM like decysin 1	ADAMDEC1	0.327	7.25e-09	Extracellular Space	peptidase
ADAMTS1	ADAM metallopeptidase with thrombospondin type 1 motif 1	ADAMTS1	0.357	2.37e-10	Extracellular Space	peptidase
ADAMTS2	ADAM metallopeptidase with thrombospondin type 1 motif 2	ADAMTS2	0.321	1.5e-08	Extracellular Space	peptidase
ADAMTS15	ADAM metallopeptidase with thrombospondin type 1 motif 15	ADAMTS15	0.324	1.01e-08	Extracellular Space	peptidase
ADAP2	ArfGAP with dual PH domains 2	ADAP2	0.348	6.7e-10	Cytoplasm	other
ADGRE2	adhesion G protein-coupled receptor E2	ADGRE2	0.334	3.42e-09	Plasma Membrane	other
ADORA3	adenosine A3 receptor	ADORA3	0.309	5.21e-08	Plasma Membrane	G-protein coupled receptor
ADRA2A	adrenoceptor alpha 2A	ADRA2A	0.325	9.93e-09	Plasma Membrane	G-protein coupled receptor
AGBL5	AGBL carboxypeptidase 5	AGBL5	-0.345	9.12e-10	Cytoplasm	peptidase
AHNAK2	AHNAK nucleoprotein 2	AHNAK2	0.365	7.69e-11	Cytoplasm	other
AKTIP	AKT interacting protein	AKTIP	0.348	6.49e-10	Cytoplasm	other
ALDH1L2	aldehyde dehydrogenase 1 family member L2	ALDH1L2	0.307	6.59e-08	Cytoplasm	enzyme
ALOX5	arachidonate 5-lipoxygenase	ALOX5	0.336	2.61e-09	Cytoplasm	enzyme
ALOX5AP	arachidonate 5-lipoxygenase activating protein	ALOX5AP	0.333	3.86e-09	Plasma Membrane	enzyme
ALPK1	alpha kinase 1	ALPK1	0.338	2.11e-09	Cytoplasm	kinase
ALPL	alkaline phosphatase, biomineralization associated	ALPL	0.311	3.99e-08	Plasma Membrane	phosphatase
AMIGO2	adhesion molecule with Ig like domain 2	AMIGO2	0.308	5.46e-08	Plasma Membrane	other
AMZ1	archaelysin family metallopeptidase 1	AMZ1	0.324	1.01e-08	Other	peptidase
AMZ2P1	AMZ2 pseudogene 1	AMZ2P1	-0.311	4.09e-08	Other	other
ANKRD16	ankyrin repeat domain 16	ANKRD16	-0.302	1.02e-07	Other	other
ANOS1	anosmin 1	ANOS1	0.337	2.35e-09	Extracellular Space	other
ANTXR1	ANTXR cell adhesion molecule 1	ANTXR1	0.316	2.45e-08	Plasma Membrane	transmembrane receptor
ANXA1	annexin A1	ANXA1	0.34	1.65e-09	Plasma Membrane	enzyme
ANXA5	annexin A5	ANXA5	0.377	1.51e-11	Plasma Membrane	transporter
APBB1IP	amyloid beta precursor protein binding family B member 1 interacting protein	APBB1IP	0.394	1.17e-12	Cytoplasm	other
APCS	amyloid P component, serum	APCS	0.36	1.49e-10	Extracellular Space	other
APOBEC3C	apolipoprotein B mRNA editing enzyme catalytic subunit 3C	APOBEC3C	0.312	3.93e-08	Other	enzyme
APOL1	apolipoprotein L1	APOL1	0.354	3.29e-10	Extracellular Space	transporter
APOL3	apolipoprotein L3	APOL3	0.33	5.17e-09	Cytoplasm	transporter
APOL6	apolipoprotein L6	APOL6	0.313	3.56e-08	Extracellular Space	transporter
ARF4	ADP ribosylation factor 4	ARF4	0.402	3.86e-13	Cytoplasm	enzyme
ARFGAP2	ADP ribosylation factor GTPase activating protein 2	ARFGAP2	-0.321	1.47e-08	Nucleus	other
ARFGAP3	ADP ribosylation factor GTPase activating protein 3	ARFGAP3	0.302	1.07e-07	Cytoplasm	transporter
ARHGDIB	Rho GDP dissociation inhibitor beta	ARHGDIB	0.321	1.42e-08	Cytoplasm	enzyme
ARL11	ADP ribosylation factor like GTPase 11	ARL11	0.348	6.7e-10	Other	other
ARL14	ADP ribosylation factor like GTPase 14	ARL14	0.35	4.9e-10	Other	other
ARPC1B	actin related protein 2/3 complex subunit 1B	ARPC1B	0.352	4.28e-10	Cytoplasm	other
ASAH1	N-acylsphingosine amidohydrolase 1	ASAH1	0.403	3.09e-13	Cytoplasm	enzyme
ASPG	asparaginase	ASPG	0.355	2.92e-10	Cytoplasm	enzyme
ASPSCR1	ASPSCR1 tether for SLC2A4, UBX domain containing	ASPSCR1	-0.341	1.41e-09	Cytoplasm	other
ATP23	ATP23 metallopeptidase and ATP synthase assembly factor homolog	ATP23	-0.303	9.05e-08	Plasma Membrane	kinase
ATP2B4	ATPase plasma membrane Ca2+ transporting 4	ATP2B4	0.398	6.22e-13	Plasma Membrane	transporter
ATP8B4	ATPase phospholipid transporting 8B4 (putative)	ATP8B4	0.352	4.28e-10	Plasma Membrane	transporter
AXL	AXL receptor tyrosine kinase	AXL	0.334	3.33e-09	Plasma Membrane	kinase
B2M	beta-2-microglobulin	B2M	0.42	2.35e-14	Plasma Membrane	transmembrane receptor
B4GALT1	beta-1,4-galactosyltransferase 1	B4GALT1	0.341	1.52e-09	Cytoplasm	enzyme
B4GAT1	beta-1,4-glucuronyltransferase 1	B4GAT1	-0.388	2.85e-12	Cytoplasm	enzyme
BACE2	beta-secretase 2	BACE2	0.333	3.9e-09	Cytoplasm	peptidase
BASP1	brain abundant membrane attached signal protein 1	BASP1	0.38	1.07e-11	Nucleus	transcription regulator
BCL3	BCL3 transcription coactivator	BCL3	0.42	2.33e-14	Nucleus	transcription regulator
BCL2A1	BCL2 related protein A1	BCL2A1	0.363	1.03e-10	Cytoplasm	other
BCO1	beta-carotene oxygenase 1	BCO1	0.313	3.28e-08	Cytoplasm	enzyme
BEND6	BEN domain containing 6	BEND6	0.313	3.29e-08	Nucleus	transcription regulator
BIRC3	baculoviral IAP repeat containing 3	BIRC3	0.425	9.1e-15	Cytoplasm	enzyme
BMAL2	basic helix-loop-helix ARNT like 2	ARNTL2	0.351	4.52e-10	Nucleus	transcription regulator
BNC2	basonuclin 2	BNC2	0.401	4.39e-13	Nucleus	transcription regulator
C1QB	complement C1q B chain	C1QB	0.307	6.31e-08	Extracellular Space	other
C1QC	complement C1q C chain	C1QC	0.308	5.74e-08	Extracellular Space	other
C1QTNF1	C1q and TNF related 1	C1QTNF1	0.415	5.23e-14	Extracellular Space	other
C1R	complement C1r	C1R	0.354	3.2e-10	Extracellular Space	peptidase
C1S	complement C1s	C1S	0.334	3.56e-09	Extracellular Space	peptidase
C2CD4A	C2 calcium dependent domain containing 4A	C2CD4A	0.369	4.48e-11	Nucleus	other
C3AR1	complement C3a receptor 1	C3AR1	0.319	1.7e-08	Plasma Membrane	G-protein coupled receptor
C4A/C4B	complement C4A (Rodgers blood group)	C4A	0.333	3.96e-09	Extracellular Space	other
C5AR1	complement C5a receptor 1	C5AR1	0.49	3.16e-20	Plasma Membrane	G-protein coupled receptor
C8G	complement C8 gamma chain	C8G	0.303	9.08e-08	Extracellular Space	transporter
CA2	carbonic anhydrase 2	CA2	0.315	2.89e-08	Cytoplasm	enzyme
CA12	carbonic anhydrase 12	CA12	0.309	5.11e-08	Plasma Membrane	enzyme
CACNA1C	calcium voltage-gated channel subunit alpha1 C	CACNA1C	0.304	8.51e-08	Plasma Membrane	ion channel
CARD6	caspase recruitment domain family member 6	CARD6	0.365	8.08e-11	Cytoplasm	other
CASC3	CASC3 exon junction complex subunit	CASC3	-0.366	6.75e-11	Nucleus	other
CASP4	caspase 4	CASP4	0.448	1.54e-16	Cytoplasm	peptidase
CCDC15	coiled-coil domain containing 15	CCDC15	-0.318	1.99e-08	Cytoplasm	other
CCDC34	coiled-coil domain containing 34	CCDC34	-0.331	4.71e-09	Other	other
CCDC68	coiled-coil domain containing 68	CCDC68	0.337	2.35e-09	Cytoplasm	other
CCDC80	coiled-coil domain containing 80	CCDC80	0.334	3.35e-09	Nucleus	other
CCDC117	coiled-coil domain containing 117	CCDC117	-0.323	1.18e-08	Other	other
CCDC142	coiled-coil domain containing 142	CCDC142	-0.309	5.14e-08	Other	other
CCDC71L	coiled-coil domain containing 71 like	CCDC71L	0.327	7.16e-09	Other	other
CCHCR1	coiled-coil alpha-helical rod protein 1	CCHCR1	-0.357	2.28e-10	Cytoplasm	other
CCL11	C-C motif chemokine ligand 11	CCL11	0.324	1.01e-08	Extracellular Space	cytokine
CCN4	cellular communication network factor 4	CCN4	0.314	3.2e-08	Extracellular Space	other
CCN5	cellular communication network factor 5	CCN5	0.349	6.11e-10	Extracellular Space	growth factor
CCNB1IP1	cyclin B1 interacting protein 1	CCNB1IP1	-0.308	5.81e-08	Nucleus	enzyme
CCRL2	C-C motif chemokine receptor like 2	CCRL2	0.313	3.53e-08	Plasma Membrane	G-protein coupled receptor
CD38	CD38 molecule	CD38	0.325	9.44e-09	Plasma Membrane	enzyme
CD44	CD44 molecule (Indian blood group)	CD44	0.392	1.63e-12	Plasma Membrane	other
CD53	CD53 molecule	CD53	0.351	4.44e-10	Plasma Membrane	other
CD55	CD55 molecule (Cromer blood group)	CD55	0.309	5.12e-08	Plasma Membrane	other
CD68	CD68 molecule	CD68	0.422	1.6e-14	Plasma Membrane	other
CD74	CD74 molecule	CD74	0.314	3.08e-08	Plasma Membrane	transmembrane receptor
CD86	CD86 molecule	CD86	0.311	4.13e-08	Plasma Membrane	transmembrane receptor
CD93	CD93 molecule	CD93	0.339	1.82e-09	Plasma Membrane	other
CD163	CD163 molecule	CD163	0.321	1.51e-08	Plasma Membrane	transmembrane receptor
CD300A	CD300a molecule	CD300A	0.306	7.01e-08	Plasma Membrane	transmembrane receptor
CD300C	CD300c molecule	CD300C	0.345	9.05e-10	Plasma Membrane	transmembrane receptor
CD40LG	CD40 ligand	CD40LG	0.304	8.2e-08	Extracellular Space	cytokine
CDA	cytidine deaminase	CDA	0.364	9.56e-11	Nucleus	enzyme
CDAN1	codanin 1	CDAN1	-0.344	1.02e-09	Nucleus	other
CDH11	cadherin 11	CDH11	0.367	6.21e-11	Plasma Membrane	other
CDPF1	cysteine rich DPF motif domain containing 1	CDPF1	-0.31	4.37e-08	Extracellular Space	other
CEBPA-DT	CEBPA divergent transcript	CEBPA-DT	-0.374	2.47e-11	Other	other
CEL	carboxyl ester lipase	CEL	-0.362	1.24e-10	Extracellular Space	enzyme
CELF2	CUGBP Elav-like family member 2	CELF2	0.321	1.52e-08	Nucleus	other
CEP95	centrosomal protein 95	CEP95	-0.302	1.05e-07	Cytoplasm	other
CERS4	ceramide synthase 4	CERS4	-0.303	9.12e-08	Cytoplasm	transcription regulator
CFI	complement factor I	CFI	0.345	9.51e-10	Extracellular Space	peptidase
CGAS	cyclic GMP-AMP synthase	CGAS	0.3	1.29e-07	Cytoplasm	enzyme
CHEK1	checkpoint kinase 1	CHEK1	-0.305	7.57e-08	Nucleus	kinase
CHKA	choline kinase alpha	CHKA	-0.305	7.73e-08	Cytoplasm	kinase
CHRDL2	chordin like 2	CHRDL2	0.409	1.16e-13	Cytoplasm	other
CHST11	carbohydrate sulfotransferase 11	CHST11	0.348	6.24e-10	Cytoplasm	enzyme
CHSY3	chondroitin sulfate synthase 3	CHSY3	0.355	3.05e-10	Cytoplasm	enzyme
CIITA	class II major histocompatibility complex transactivator	CIITA	0.311	3.99e-08	Nucleus	transcription regulator
CLEC2B	C-type lectin domain family 2 member B	CLEC2B	0.368	5.55e-11	Plasma Membrane	other
CLEC7A	C-type lectin domain containing 7A	CLEC7A	0.328	6.88e-09	Plasma Membrane	transmembrane receptor
CLIC2	chloride intracellular channel 2	CLIC2	0.333	3.97e-09	Cytoplasm	enzyme
CMKLR1	chemerin chemokine-like receptor 1	CMKLR1	0.327	7.92e-09	Plasma Membrane	G-protein coupled receptor
CMPK1	cytidine/uridine monophosphate kinase 1	CMPK1	0.325	9.81e-09	Nucleus	kinase
CNDP2	carnosine dipeptidase 2	CNDP2	0.304	8.32e-08	Cytoplasm	peptidase
COIL	coilin	COIL	-0.326	8.11e-09	Nucleus	enzyme
COL14A1	collagen type XIV alpha 1 chain	COL14A1	0.309	5.17e-08	Extracellular Space	other
COL1A1	collagen type I alpha 1 chain	COL1A1	0.321	1.45e-08	Extracellular Space	other
COL1A2	collagen type I alpha 2 chain	COL1A2	0.32	1.61e-08	Extracellular Space	other
COL22A1	collagen type XXII alpha 1 chain	COL22A1	0.302	1.04e-07	Extracellular Space	other
COL3A1	collagen type III alpha 1 chain	COL3A1	0.309	5.35e-08	Extracellular Space	other
COL5A1	collagen type V alpha 1 chain	COL5A1	0.305	8.08e-08	Extracellular Space	other
COL8A1	collagen type VIII alpha 1 chain	COL8A1	0.309	5.03e-08	Extracellular Space	other
COL8A2	collagen type VIII alpha 2 chain	COL8A2	0.306	7.18e-08	Extracellular Space	other
COQ10B	coenzyme Q10B	COQ10B	0.302	1.04e-07	Cytoplasm	other
COX20	cytochrome c oxidase assembly factor COX20	COX20	-0.367	6.21e-11	Cytoplasm	other
CP	ceruloplasmin	CP	0.4	5.16e-13	Extracellular Space	enzyme
CPM	carboxypeptidase M	CPM	0.341	1.41e-09	Plasma Membrane	peptidase
CPXM2	carboxypeptidase X, M14 family member 2	CPXM2	0.314	3.22e-08	Extracellular Space	peptidase
CPZ	carboxypeptidase Z	CPZ	0.316	2.56e-08	Extracellular Space	peptidase
CR1	complement C3b/C4b receptor 1 (Knops blood group)	CR1	0.344	1.01e-09	Plasma Membrane	transmembrane receptor
CREB3L1	cAMP responsive element binding protein 3 like 1	CREB3L1	0.32	1.6e-08	Nucleus	transcription regulator
CREB3L3	cAMP responsive element binding protein 3 like 3	CREB3L3	0.32	1.53e-08	Cytoplasm	transcription regulator
CRISPLD2	cysteine rich secretory protein LCCL domain containing 2	CRISPLD2	0.317	2.08e-08	Cytoplasm	other
CRP	C-reactive protein	CRP	0.519	6.34e-23	Extracellular Space	other
CSF1	colony stimulating factor 1	CSF1	0.318	2.07e-08	Extracellular Space	cytokine
CSF1R	colony stimulating factor 1 receptor	CSF1R	0.335	3.01e-09	Plasma Membrane	kinase
CSF2RB	colony stimulating factor 2 receptor subunit beta	CSF2RB	0.35	5.02e-10	Plasma Membrane	transmembrane receptor
CSF3R	colony stimulating factor 3 receptor	CSF3R	0.322	1.35e-08	Plasma Membrane	transmembrane receptor
CSRNP1	cysteine and serine rich nuclear protein 1	CSRNP1	0.302	1.02e-07	Nucleus	transcription regulator
CTHRC1	collagen triple helix repeat containing 1	CTHRC1	0.32	1.59e-08	Extracellular Space	other
CTNNBIP1	catenin beta interacting protein 1	CTNNBIP1	-0.329	6.04e-09	Cytoplasm	other
CTSL	cathepsin L	CTSL	0.313	3.59e-08	Cytoplasm	peptidase
CTSS	cathepsin S	CTSS	0.475	6.29e-19	Cytoplasm	peptidase
CTTNBP2NL	CTTNBP2 N-terminal like	CTTNBP2NL	0.302	9.99e-08	Cytoplasm	other
CXCL1	C-X-C motif chemokine ligand 1	CXCL1	0.371	3.87e-11	Extracellular Space	cytokine
CXCL2	C-X-C motif chemokine ligand 2	CXCL2	0.4	5.22e-13	Extracellular Space	cytokine
CXCL3	C-X-C motif chemokine ligand 3	CXCL3	0.313	3.3e-08	Extracellular Space	cytokine
CXCL5	C-X-C motif chemokine ligand 5	CXCL5	0.374	2.4e-11	Extracellular Space	cytokine
CXCL6	C-X-C motif chemokine ligand 6	CXCL6	0.358	2.01e-10	Extracellular Space	cytokine
CXCL8	C-X-C motif chemokine ligand 8	CXCL8	0.337	2.35e-09	Extracellular Space	cytokine
CYBB	cytochrome b-245 beta chain	CYBB	0.351	4.78e-10	Cytoplasm	enzyme
CYP21A2	cytochrome P450 family 21 subfamily A member 2	CYP21A2	0.315	2.63e-08	Cytoplasm	enzyme
DAB2	DAB adaptor protein 2	DAB2	0.391	1.9e-12	Plasma Membrane	other
DBP	D-box binding PAR bZIP transcription factor	DBP	-0.305	8.16e-08	Nucleus	transcription regulator
DENND3	DENN domain containing 3	DENND3	0.341	1.57e-09	Cytoplasm	other
DERL1	derlin 1	DERL1	0.311	3.99e-08	Cytoplasm	other
DHODH	dihydroorotate dehydrogenase (quinone)	DHODH	0.366	6.78e-11	Cytoplasm	enzyme
DKK2	dickkopf WNT signaling pathway inhibitor 2	DKK2	0.312	3.81e-08	Extracellular Space	other
DLG5-AS1	DLG5 antisense RNA 1	DLG5-AS1	-0.394	1.17e-12	Other	other
DLL1	delta like canonical Notch ligand 1	DLL1	0.355	2.84e-10	Plasma Membrane	enzyme
DNAH5	dynein axonemal heavy chain 5	DNAH5	0.316	2.47e-08	Cytoplasm	enzyme
DNM1P35	--	DNM1P35	-0.37	4.23e-11	Other	other
DOCK2	dedicator of cytokinesis 2	DOCK2	0.319	1.72e-08	Cytoplasm	other
DOCK8	dedicator of cytokinesis 8	DOCK8	0.304	8.46e-08	Cytoplasm	other
DOCK10	dedicator of cytokinesis 10	DOCK10	0.301	1.15e-07	Cytoplasm	other
DUOX2	dual oxidase 2	DUOX2	0.313	3.33e-08	Plasma Membrane	enzyme
DUOXA2	dual oxidase maturation factor 2	DUOXA2	0.31	4.56e-08	Cytoplasm	other
DUSP4	dual specificity phosphatase 4	DUSP4	0.315	2.71e-08	Nucleus	phosphatase
DUSP5	dual specificity phosphatase 5	DUSP5	0.313	3.46e-08	Nucleus	phosphatase
EEFSEC	eukaryotic elongation factor, selenocysteine-tRNA specific	EEFSEC	-0.313	3.53e-08	Cytoplasm	translation regulator
EFEMP1	EGF containing fibulin extracellular matrix protein 1	EFEMP1	0.315	2.71e-08	Extracellular Space	enzyme
EGR2	early growth response 2	EGR2	0.328	7.09e-09	Nucleus	transcription regulator
EGR3	early growth response 3	EGR3	0.302	1.07e-07	Nucleus	transcription regulator
EHD2	EH domain containing 2	EHD2	0.304	9e-08	Nucleus	other
EHMT2	euchromatic histone lysine methyltransferase 2	EHMT2	-0.348	6.9e-10	Nucleus	transcription regulator
EIF4E3	eukaryotic translation initiation factor 4E family member 3	EIF4E3	0.352	4.24e-10	Cytoplasm	translation regulator
EIF4EBP2	eukaryotic translation initiation factor 4E binding protein 2	EIF4EBP2	-0.341	1.52e-09	Cytoplasm	translation regulator
ELF3	E74 like ETS transcription factor 3	ELF3	0.357	2.24e-10	Nucleus	transcription regulator
EMB	embigin	EMB	0.303	9.04e-08	Plasma Membrane	other
ENDOD1	endonuclease domain containing 1	ENDOD1	0.305	7.63e-08	Extracellular Space	enzyme
EOGT	EGF domain specific O-linked N-acetylglucosamine transferase	EOGT	0.31	4.67e-08	Extracellular Space	enzyme
EPB41L3	erythrocyte membrane protein band 4.1 like 3	EPB41L3	0.354	3.21e-10	Plasma Membrane	other
ERAL1	Era like 12S mitochondrial rRNA chaperone 1	ERAL1	-0.357	2.4e-10	Cytoplasm	other
ERGIC1	endoplasmic reticulum-golgi intermediate compartment 1	ERGIC1	0.303	9.71e-08	Cytoplasm	other
ETS1	ETS proto-oncogene 1, transcription factor	ETS1	0.321	1.49e-08	Nucleus	transcription regulator
ETS2	ETS proto-oncogene 2, transcription factor	ETS2	0.355	2.74e-10	Nucleus	transcription regulator
ETV6	ETS variant transcription factor 6	ETV6	0.363	9.81e-11	Nucleus	transcription regulator
EVI2A	ecotropic viral integration site 2A	EVI2A	0.335	3.17e-09	Plasma Membrane	transmembrane receptor
EVI2B	ecotropic viral integration site 2B	EVI2B	0.331	5.05e-09	Plasma Membrane	other
EXOC7	exocyst complex component 7	EXOC7	-0.302	1.01e-07	Cytoplasm	transporter
F13A1	coagulation factor XIII A chain	F13A1	0.326	8.89e-09	Extracellular Space	enzyme
FAM169BP	protein FAM169B	FAM169B	0.477	4.2e-19	Other	other
FAM83A-AS1	FAM83A antisense RNA 1	FAM83A-AS1	0.345	9.51e-10	Other	other
FAN1	FANCD2 and FANCI associated nuclease 1	FAN1	-0.314	3.11e-08	Nucleus	enzyme
FAP	fibroblast activation protein alpha	FAP	0.363	9.68e-11	Cytoplasm	peptidase
FAR2	fatty acyl-CoA reductase 2	FAR2	0.3	1.29e-07	Cytoplasm	enzyme
FBN1	fibrillin 1	FBN1	0.315	2.63e-08	Extracellular Space	other
FCGR1A	Fc gamma receptor Ia	FCGR1A	0.329	5.98e-09	Plasma Membrane	transmembrane receptor
FCGR1BP	Fc gamma receptor Ib, pseudogene	FCGR1B	0.338	2.23e-09	Plasma Membrane	transmembrane receptor
FCGR1CP	Fc gamma receptor Ic, pseudogene	FCGR1CP	0.35	5.38e-10	Plasma Membrane	other
FCGR2A	Fc gamma receptor IIa	FCGR2A	0.331	4.53e-09	Plasma Membrane	transmembrane receptor
FCGR3A/FCGR3B	Fc gamma receptor IIIa	FCGR3A	0.321	1.47e-08	Plasma Membrane	transmembrane receptor
FGA	fibrinogen alpha chain	FGA	0.391	1.85e-12	Extracellular Space	other
FGB	fibrinogen beta chain	FGB	0.397	7.39e-13	Extracellular Space	other
FGF7	fibroblast growth factor 7	FGF7	0.353	3.72e-10	Extracellular Space	growth factor
FGFBP3	fibroblast growth factor binding protein 3	FGFBP3	-0.312	3.62e-08	Extracellular Space	other
FGG	fibrinogen gamma chain	FGG	0.417	3.59e-14	Extracellular Space	other
FGL1	fibrinogen like 1	FGL1	0.449	1.25e-16	Extracellular Space	other
FGR	FGR proto-oncogene, Src family tyrosine kinase	FGR	0.311	4.27e-08	Nucleus	kinase
FHL2	four and a half LIM domains 2	FHL2	0.326	8.17e-09	Nucleus	transcription regulator
FLI1	Fli-1 proto-oncogene, ETS transcription factor	FLI1	0.337	2.46e-09	Nucleus	transcription regulator
FMOD	fibromodulin	FMOD	0.305	7.75e-08	Extracellular Space	other
FN3KRP	fructosamine 3 kinase related protein	FN3KRP	-0.301	1.1e-07	Cytoplasm	kinase
FNDC1	fibronectin type III domain containing 1	FNDC1	0.319	1.88e-08	Plasma Membrane	other
FNDC4	fibronectin type III domain containing 4	FNDC4	0.326	8.6e-09	Extracellular Space	other
FOSL1	FOS like 1, AP-1 transcription factor subunit	FOSL1	0.305	8.16e-08	Nucleus	transcription regulator
FOXA2	forkhead box A2	FOXA2	-0.338	2.19e-09	Nucleus	transcription regulator
FOXRED2	FAD dependent oxidoreductase domain containing 2	FOXRED2	-0.303	9.93e-08	Cytoplasm	other
FPR1	formyl peptide receptor 1	FPR1	0.367	5.9e-11	Plasma Membrane	G-protein coupled receptor
FPR3	formyl peptide receptor 3	FPR3	0.302	1.04e-07	Plasma Membrane	other
FRS3	fibroblast growth factor receptor substrate 3	FRS3	-0.394	1.16e-12	Plasma Membrane	other
FURIN	furin, paired basic amino acid cleaving enzyme	FURIN	0.304	8.26e-08	Cytoplasm	peptidase
FXYD5	FXYD domain containing ion transport regulator 5	FXYD5	0.302	1.01e-07	Plasma Membrane	ion channel
FYB1	FYN binding protein 1	FYB1	0.346	8.25e-10	Nucleus	other
GAB3	GRB2 associated binding protein 3	GAB3	0.322	1.3e-08	Other	other
GAL3ST4	galactose-3-O-sulfotransferase 4	GAL3ST4	0.332	4.29e-09	Cytoplasm	enzyme
GALNT7	polypeptide N-acetylgalactosaminyltransferase 7	GALNT7	0.306	7.3e-08	Cytoplasm	enzyme
GAS6	growth arrest specific 6	GAS6	0.322	1.32e-08	Extracellular Space	growth factor
GBGT1	globoside alpha-1,3-N-acetylgalactosaminyltransferase 1 (FORS blood group)	GBGT1	0.339	1.96e-09	Other	enzyme
GCH1	GTP cyclohydrolase 1	GCH1	0.395	1.07e-12	Cytoplasm	enzyme
GDA	guanine deaminase	GDA	0.317	2.31e-08	Cytoplasm	enzyme
GEM	GTP binding protein overexpressed in skeletal muscle	GEM	0.318	1.91e-08	Plasma Membrane	enzyme
GFPT2	glutamine-fructose-6-phosphate transaminase 2	GFPT2	0.431	3.27e-15	Cytoplasm	enzyme
GIMAP4	GTPase, IMAP family member 4	GIMAP4	0.348	6.38e-10	Nucleus	other
GIMAP6	GTPase, IMAP family member 6	GIMAP6	0.307	6.24e-08	Cytoplasm	other
GK	glycerol kinase	GK	0.339	1.91e-09	Cytoplasm	kinase
GK3P	glycerol kinase 3 pseudogene	GK3P	0.363	1.02e-10	Other	other
GLI2	GLI family zinc finger 2	GLI2	0.317	2.19e-08	Nucleus	transcription regulator
GLIPR1	GLI pathogenesis related 1	GLIPR1	0.37	4.24e-11	Extracellular Space	other
GLRX	glutaredoxin	GLRX	0.415	5.23e-14	Cytoplasm	enzyme
GNA15	G protein subunit alpha 15	GNA15	0.328	6.79e-09	Plasma Membrane	enzyme
GNB4	G protein subunit beta 4	GNB4	0.359	1.69e-10	Plasma Membrane	enzyme
GNG2	G protein subunit gamma 2	GNG2	0.302	1.09e-07	Plasma Membrane	enzyme
GOLM1	golgi membrane protein 1	GOLM1	0.388	2.97e-12	Cytoplasm	other
GOLPH3	golgi phosphoprotein 3	GOLPH3	0.311	3.99e-08	Cytoplasm	other
GPANK1	G-patch domain and ankyrin repeats 1	GPANK1	-0.347	7.42e-10	Nucleus	transcription regulator
GPR34	G protein-coupled receptor 34	GPR34	0.319	1.85e-08	Plasma Membrane	G-protein coupled receptor
GPR65	G protein-coupled receptor 65	GPR65	0.328	6.77e-09	Plasma Membrane	G-protein coupled receptor
GPR68	G protein-coupled receptor 68	GPR68	0.323	1.18e-08	Plasma Membrane	G-protein coupled receptor
GPR82	G protein-coupled receptor 82	GPR82	0.304	8.94e-08	Plasma Membrane	G-protein coupled receptor
GPR132	G protein-coupled receptor 132	GPR132	0.3	1.29e-07	Plasma Membrane	G-protein coupled receptor
GPR180	G protein-coupled receptor 180	GPR180	0.328	7.09e-09	Cytoplasm	other
GPRIN3	GPRIN family member 3	GPRIN3	0.345	8.78e-10	Other	other
GPSM3	G protein signaling modulator 3	GPSM3	0.304	8.24e-08	Cytoplasm	other
GREB1	growth regulating estrogen receptor binding 1	GREB1	-0.329	5.94e-09	Cytoplasm	other
GSKIP	GSK3B interacting protein	GSKIP	0.398	6.62e-13	Nucleus	other
GSN	gelsolin	GSN	0.318	1.94e-08	Extracellular Space	other
GTF2H4	general transcription factor IIH subunit 4	GTF2H4	-0.377	1.54e-11	Nucleus	transcription regulator
GTF3C5	general transcription factor IIIC subunit 5	GTF3C5	-0.305	8.16e-08	Nucleus	transcription regulator
GUCY1B1	guanylate cyclase 1 soluble subunit beta 1	GUCY1B1	0.309	5.32e-08	Cytoplasm	enzyme
HACD4	3-hydroxyacyl-CoA dehydratase 4	HACD4	0.336	2.7e-09	Cytoplasm	enzyme
HAMP	hepcidin antimicrobial peptide	HAMP	0.335	3.08e-09	Extracellular Space	other
HAPLN3	hyaluronan and proteoglycan link protein 3	HAPLN3	0.303	9.17e-08	Extracellular Space	other
HAUS4	HAUS augmin like complex subunit 4	HAUS4	-0.333	3.89e-09	Cytoplasm	other
HAVCR2	hepatitis A virus cellular receptor 2	HAVCR2	0.343	1.19e-09	Plasma Membrane	other
HCAR2	hydroxycarboxylic acid receptor 2	HCAR2	0.356	2.56e-10	Plasma Membrane	G-protein coupled receptor
HCAR3	hydroxycarboxylic acid receptor 3	HCAR3	0.305	8.16e-08	Plasma Membrane	other
HCG11	HLA complex group 11	HCG11	0.323	1.18e-08	Other	other
HCK	HCK proto-oncogene, Src family tyrosine kinase	HCK	0.322	1.35e-08	Cytoplasm	kinase
HCLS1	hematopoietic cell-specific Lyn substrate 1	HCLS1	0.345	8.84e-10	Nucleus	other
HEG1	heart development protein with EGF like domains 1	HEG1	0.332	4.29e-09	Plasma Membrane	other
HELB	DNA helicase B	HELB	0.322	1.36e-08	Nucleus	enzyme
HEPH	hephaestin	HEPH	0.303	9.77e-08	Plasma Membrane	transporter
HIF1A	hypoxia inducible factor 1 subunit alpha	HIF1A	0.327	7.26e-09	Nucleus	transcription regulator
HIGD1A	HIG1 hypoxia inducible domain family member 1A	HIGD1A	0.304	8.63e-08	Cytoplasm	other
HIRIP3	HIRA interacting protein 3	HIRIP3	-0.321	1.42e-08	Nucleus	other
HIVEP3	HIVEP zinc finger 3	HIVEP3	0.349	5.83e-10	Nucleus	transcription regulator
HK1	hexokinase 1	HK1	0.308	5.88e-08	Cytoplasm	kinase
HLA-B	major histocompatibility complex, class I, B	HLA-B	0.302	1.09e-07	Plasma Membrane	transmembrane receptor
HLA-DMB	major histocompatibility complex, class II, DM beta	HLA-DMB	0.336	2.79e-09	Plasma Membrane	transmembrane receptor
HLA-DOA	major histocompatibility complex, class II, DO alpha	HLA-DOA	0.307	6.58e-08	Plasma Membrane	transmembrane receptor
HLA-DPA1	major histocompatibility complex, class II, DP alpha 1	HLA-DPA1	0.325	9.37e-09	Plasma Membrane	transmembrane receptor
HLA-DRA	major histocompatibility complex, class II, DR alpha	HLA-DRA	0.329	5.78e-09	Plasma Membrane	transmembrane receptor
HLA-E	major histocompatibility complex, class I, E	HLA-E	0.322	1.3e-08	Plasma Membrane	transmembrane receptor
HMOX1	heme oxygenase 1	HMOX1	0.31	4.4e-08	Cytoplasm	enzyme
HNF1A	HNF1 homeobox A	HNF1A	-0.303	9.8e-08	Nucleus	transcription regulator
HOMEZ	homeobox and leucine zipper encoding	HOMEZ	-0.343	1.16e-09	Nucleus	transcription regulator
HOPX	HOP homeobox	HOPX	0.357	2.28e-10	Nucleus	transcription regulator
HOXB2	homeobox B2	HOXB2	0.306	6.92e-08	Nucleus	transcription regulator
HOXB4	homeobox B4	HOXB4	0.3	1.24e-07	Nucleus	transcription regulator
HP	haptoglobin	HP	0.39	2.25e-12	Extracellular Space	peptidase
HPGD	15-hydroxyprostaglandin dehydrogenase	HPGD	0.411	7.74e-14	Cytoplasm	enzyme
HPS5	HPS5 biogenesis of lysosomal organelles complex 2 subunit 2	HPS5	0.391	1.81e-12	Cytoplasm	other
HRH1	histamine receptor H1	HRH1	0.302	1.06e-07	Plasma Membrane	G-protein coupled receptor
HSPA1L	heat shock protein family A (Hsp70) member 1 like	HSPA1L	-0.346	7.97e-10	Cytoplasm	other
ICAM1	intercellular adhesion molecule 1	ICAM1	0.477	4.2e-19	Plasma Membrane	transmembrane receptor
ID1	inhibitor of DNA binding 1	ID1	0.356	2.73e-10	Nucleus	transcription regulator
IFI16	interferon gamma inducible protein 16	IFI16	0.376	1.86e-11	Nucleus	transcription regulator
IFITM1	interferon induced transmembrane protein 1	IFITM1	0.412	6.81e-14	Plasma Membrane	transmembrane receptor
IFITM2	interferon induced transmembrane protein 2	IFITM2	0.438	9.79e-16	Cytoplasm	other
IKZF1	IKAROS family zinc finger 1	IKZF1	0.311	4.13e-08	Nucleus	transcription regulator
IL6	interleukin 6	IL6	0.318	1.94e-08	Extracellular Space	cytokine
IL7	interleukin 7	IL7	0.394	1.24e-12	Extracellular Space	cytokine
IL18	interleukin 18	IL18	0.312	3.69e-08	Extracellular Space	cytokine
IL32	interleukin 32	IL32	0.317	2.13e-08	Extracellular Space	cytokine
IL11RA	interleukin 11 receptor subunit alpha	IL11RA	-0.308	5.53e-08	Plasma Membrane	transmembrane receptor
IL12RB1	interleukin 12 receptor subunit beta 1	IL12RB1	0.308	5.88e-08	Plasma Membrane	transmembrane receptor
IL15RA	interleukin 15 receptor subunit alpha	IL15RA	0.426	8.7e-15	Plasma Membrane	transmembrane receptor
IL18BP	interleukin 18 binding protein	IL18BP	0.32	1.62e-08	Extracellular Space	other
IL18R1	interleukin 18 receptor 1	IL18R1	0.384	5.51e-12	Plasma Membrane	transmembrane receptor
IL18RAP	interleukin 18 receptor accessory protein	IL18RAP	0.31	4.67e-08	Plasma Membrane	transmembrane receptor
IL2RA	interleukin 2 receptor subunit alpha	IL2RA	0.327	7.45e-09	Plasma Membrane	transmembrane receptor
IL2RB	interleukin 2 receptor subunit beta	IL2RB	0.311	4.29e-08	Plasma Membrane	transmembrane receptor
IL4R	interleukin 4 receptor	IL4R	0.355	3.01e-10	Plasma Membrane	transmembrane receptor
IL7R	interleukin 7 receptor	IL7R	0.306	6.72e-08	Plasma Membrane	transmembrane receptor
ING5	inhibitor of growth family member 5	ING5	-0.413	6.42e-14	Nucleus	other
INPP5D	inositol polyphosphate-5-phosphatase D	INPP5D	0.305	8.16e-08	Cytoplasm	phosphatase
IP6K3	inositol hexakisphosphate kinase 3	IP6K3	0.314	3.08e-08	Cytoplasm	kinase
IQGAP1	IQ motif containing GTPase activating protein 1	IQGAP1	0.314	3.2e-08	Cytoplasm	other
IRAG1	inositol 1,4,5-triphosphate receptor associated 1	MRVI1	0.324	1.06e-08	Cytoplasm	other
IRAK3	interleukin 1 receptor associated kinase 3	IRAK3	0.371	3.56e-11	Cytoplasm	kinase
IRF1	interferon regulatory factor 1	IRF1	0.338	2.25e-09	Nucleus	transcription regulator
ITGA11	integrin subunit alpha 11	ITGA11	0.312	3.64e-08	Plasma Membrane	other
ITGB2	integrin subunit beta 2	ITGB2	0.336	2.74e-09	Plasma Membrane	transmembrane receptor
ITPR1	inositol 1,4,5-trisphosphate receptor type 1	ITPR1	0.317	2.13e-08	Cytoplasm	ion channel
ITPRIPL2	ITPRIP like 2	ITPRIPL2	0.326	8.75e-09	Other	other
JAK3	Janus kinase 3	JAK3	0.303	9.33e-08	Cytoplasm	kinase
JUNB	JunB proto-oncogene, AP-1 transcription factor subunit	JUNB	0.41	9.47e-14	Nucleus	transcription regulator
KAT14	lysine acetyltransferase 14	KAT14	-0.314	2.94e-08	Nucleus	enzyme
KAT2A	lysine acetyltransferase 2A	KAT2A	-0.345	9.05e-10	Cytoplasm	enzyme
KCND2	potassium voltage-gated channel subfamily D member 2	KCND2	0.305	7.73e-08	Plasma Membrane	ion channel
KCNE1	potassium voltage-gated channel subfamily E regulatory subunit 1	KCNE1	0.312	3.98e-08	Plasma Membrane	ion channel
KCNK3	potassium two pore domain channel subfamily K member 3	KCNK3	0.368	5.31e-11	Plasma Membrane	ion channel
KCNK13	potassium two pore domain channel subfamily K member 13	KCNK13	0.312	3.67e-08	Plasma Membrane	ion channel
KCNMB1	potassium calcium-activated channel subfamily M regulatory beta subunit 1	KCNMB1	0.308	5.68e-08	Plasma Membrane	ion channel
KCTD12	potassium channel tetramerization domain containing 12	KCTD12	0.415	5.23e-14	Plasma Membrane	ion channel
KDELR3	KDEL endoplasmic reticulum protein retention receptor 3	KDELR3	0.326	8.7e-09	Cytoplasm	transporter
KIAA1671	KIAA1671	KIAA1671	0.353	3.88e-10	Other	other
KIZ	kizuna centrosomal protein	KIZ	-0.352	4.24e-10	Cytoplasm	other
KLF4	KLF transcription factor 4	KLF4	0.312	3.98e-08	Nucleus	transcription regulator
KLHDC3	kelch domain containing 3	KLHDC3	-0.398	6.27e-13	Cytoplasm	other
KLHL6	kelch like family member 6	KLHL6	0.328	6.68e-09	Other	other
KMO	kynurenine 3-monooxygenase	KMO	0.335	3.2e-09	Cytoplasm	enzyme
KMT2E-AS1	--	KMT2E-AS1	-0.347	7.41e-10	Other	other
KNDC1	kinase non-catalytic C-lobe domain containing 1	KNDC1	0.428	5.65e-15	Plasma Membrane	other
KYNU	kynureninase	KYNU	0.413	6.3e-14	Cytoplasm	enzyme
LAIR1	leukocyte associated immunoglobulin like receptor 1	LAIR1	0.342	1.29e-09	Plasma Membrane	transmembrane receptor
LAPTM5	lysosomal protein transmembrane 5	LAPTM5	0.334	3.5e-09	Plasma Membrane	other
LAT2	linker for activation of T cells family member 2	LAT2	0.302	1.08e-07	Plasma Membrane	other
LBP	lipopolysaccharide binding protein	LBP	0.671	6.86e-45	Plasma Membrane	transporter
LBX2-AS1	--	LBX2-AS1	-0.306	6.89e-08	Other	other
LCP1	lymphocyte cytosolic protein 1	LCP1	0.344	1.02e-09	Cytoplasm	other
LCP2	lymphocyte cytosolic protein 2	LCP2	0.339	1.95e-09	Cytoplasm	other
LDAF1	lipid droplet assembly factor 1	TMEM159	0.311	4.27e-08	Other	other
LDHA	lactate dehydrogenase A	LDHA	0.421	1.93e-14	Cytoplasm	enzyme
LEPROTL1	leptin receptor overlapping transcript like 1	LEPROTL1	0.368	5.81e-11	Plasma Membrane	other
LGALS3	galectin 3	LGALS3	0.309	5.03e-08	Extracellular Space	other
LGALS9	galectin 9	LGALS9	0.302	1.08e-07	Plasma Membrane	other
LGI2	leucine rich repeat LGI family member 2	LGI2	0.332	4.46e-09	Extracellular Space	other
LIF	LIF interleukin 6 family cytokine	LIF	0.301	1.09e-07	Extracellular Space	cytokine
LILRA2	leukocyte immunoglobulin like receptor A2	LILRA2	0.309	4.9e-08	Plasma Membrane	other
LILRB1	leukocyte immunoglobulin like receptor B1	LILRB1	0.307	6.62e-08	Plasma Membrane	transmembrane receptor
LILRB4	leukocyte immunoglobulin like receptor B4	LILRB4	0.301	1.09e-07	Plasma Membrane	other
LIMCH1	LIM and calponin homology domains 1	LIMCH1	0.349	5.81e-10	Cytoplasm	other
LIMK2	LIM domain kinase 2	LIMK2	0.413	6.22e-14	Cytoplasm	kinase
LINC00239	long intergenic non-protein coding RNA 239	LINC00239	0.354	3.4e-10	Other	other
LINC00910	--	LINC00910	-0.35	5.54e-10	Other	other
LINC01144	long intergenic non-protein coding RNA 1144	LINC01144	-0.323	1.19e-08	Other	other
LINC02447	long intergenic non-protein coding RNA 2447	LINC02447	-0.354	3.2e-10	Other	other
LOC154449	--	LOC154449	0.343	1.16e-09	Other	other
LOC728743	zinc finger domain-containing protein LOC728743	LOC728743	-0.305	7.67e-08	Other	other
LPAR1	lysophosphatidic acid receptor 1	LPAR1	0.31	4.82e-08	Plasma Membrane	G-protein coupled receptor
LPAR5	lysophosphatidic acid receptor 5	LPAR5	0.329	6.34e-09	Plasma Membrane	G-protein coupled receptor
LPAR6	lysophosphatidic acid receptor 6	LPAR6	0.316	2.5e-08	Plasma Membrane	G-protein coupled receptor
LRG1	leucine rich alpha-2-glycoprotein 1	LRG1	0.469	2.14e-18	Extracellular Space	other
LRP10	LDL receptor related protein 10	LRP10	0.37	4.3e-11	Plasma Membrane	transmembrane receptor
LSM14B	LSM family member 14B	LSM14B	-0.316	2.59e-08	Other	other
LUM	lumican	LUM	0.346	8.43e-10	Extracellular Space	other
LXN	latexin	LXN	0.305	7.73e-08	Cytoplasm	other
LY96	lymphocyte antigen 96	LY96	0.357	2.24e-10	Plasma Membrane	transmembrane receptor
LYN	LYN proto-oncogene, Src family tyrosine kinase	LYN	0.423	1.44e-14	Cytoplasm	kinase
MAP1LC3B	microtubule associated protein 1 light chain 3 beta	MAP1LC3B	0.33	5.65e-09	Cytoplasm	other
MAP3K5	mitogen-activated protein kinase kinase kinase 5	MAP3K5	0.327	7.25e-09	Cytoplasm	kinase
MAP3K6	mitogen-activated protein kinase kinase kinase 6	MAP3K6	0.349	6.11e-10	Other	kinase
MBTD1	mbt domain containing 1	MBTD1	-0.335	2.9e-09	Nucleus	other
MCC	MCC regulator of WNT signaling pathway	MCC	0.387	3.38e-12	Cytoplasm	other
MCUB	mitochondrial calcium uniporter dominant negative subunit beta	MCUB	0.307	6.1e-08	Cytoplasm	other
MEDAG	mesenteric estrogen dependent adipogenesis	MEDAG	0.36	1.49e-10	Cytoplasm	other
MEN1	menin 1	MEN1	-0.339	1.97e-09	Nucleus	transcription regulator
METRNL	meteorin like, glial cell differentiation regulator	METRNL	0.318	2.06e-08	Cytoplasm	other
MFAP5	microfibril associated protein 5	MFAP5	0.328	6.93e-09	Extracellular Space	other
MFSD2A	major facilitator superfamily domain containing 2A	MFSD2A	0.323	1.24e-08	Plasma Membrane	transporter
MGAM	maltase-glucoamylase	MGAM	0.338	2.23e-09	Plasma Membrane	enzyme
MGLL	monoglyceride lipase	MGLL	0.331	4.84e-09	Plasma Membrane	enzyme
MKX	mohawk homeobox	MKX	0.313	3.51e-08	Nucleus	transcription regulator
MLKL	mixed lineage kinase domain like pseudokinase	MLKL	0.301	1.18e-07	Cytoplasm	kinase
MMP28	matrix metallopeptidase 28	MMP28	0.303	9.82e-08	Extracellular Space	peptidase
MNDA	myeloid cell nuclear differentiation antigen	MNDA	0.307	6.41e-08	Nucleus	other
MOXD1	monooxygenase DBH like 1	MOXD1	0.319	1.85e-08	Cytoplasm	enzyme
MPC1	mitochondrial pyruvate carrier 1	MPC1	0.341	1.41e-09	Cytoplasm	transporter
MPLKIP	M-phase specific PLK1 interacting protein	MPLKIP	-0.407	1.57e-13	Nucleus	other
MRC1	mannose receptor C-type 1	MRC1	0.333	3.9e-09	Plasma Membrane	transmembrane receptor
MRC2	mannose receptor C type 2	MRC2	0.332	4.29e-09	Plasma Membrane	transmembrane receptor
MS4A7	membrane spanning 4-domains A7	MS4A7	0.334	3.33e-09	Cytoplasm	other
MS4A4A	membrane spanning 4-domains A4A	MS4A4A	0.365	8.24e-11	Cytoplasm	other
MS4A6A	membrane spanning 4-domains A6A	MS4A6A	0.356	2.48e-10	Cytoplasm	other
MSH5	mutS homolog 5	MSH5	-0.358	2.02e-10	Nucleus	enzyme
MSN	moesin	MSN	0.408	1.46e-13	Plasma Membrane	other
MT2A	metallothionein 2A	MT2A	0.314	3.13e-08	Cytoplasm	other
MTHFD2	methylenetetrahydrofolate dehydrogenase (NADP+ dependent) 2, methenyltetrahydrofolate cyclohydrolase	MTHFD2	0.321	1.47e-08	Cytoplasm	enzyme
MUC13	mucin 13, cell surface associated	MUC13	0.314	3.13e-08	Extracellular Space	other
MVP	major vault protein	MVP	0.407	1.56e-13	Nucleus	other
MXRA5	matrix remodeling associated 5	MXRA5	0.304	8.16e-08	Extracellular Space	other
MYH11	myosin heavy chain 11	MYH11	0.319	1.7e-08	Cytoplasm	other
MYH7B	myosin heavy chain 7B	MYH7B	-0.303	9.69e-08	Other	other
MYO1E	myosin IE	MYO1E	0.36	1.49e-10	Cytoplasm	enzyme
MYO1F	myosin IF	MYO1F	0.325	9.44e-09	Cytoplasm	other
MYOF	myoferlin	MYOF	0.347	7.22e-10	Nucleus	other
NABP1	nucleic acid binding protein 1	NABP1	0.393	1.35e-12	Nucleus	other
NAMPT	nicotinamide phosphoribosyltransferase	NAMPT	0.489	4.22e-20	Extracellular Space	cytokine
NCF4	neutrophil cytosolic factor 4	NCF4	0.315	2.86e-08	Cytoplasm	enzyme
NCKAP1L	NCK associated protein 1 like	NCKAP1L	0.311	4.03e-08	Plasma Membrane	other
NCOA7	nuclear receptor coactivator 7	NCOA7	0.4	5.22e-13	Nucleus	transcription regulator
NEFH	neurofilament heavy chain	NEFH	0.303	9.05e-08	Cytoplasm	other
NELFE	negative elongation factor complex member E	NELFE	-0.469	2.14e-18	Nucleus	other
NFAM1	NFAT activating protein with ITAM motif 1	NFAM1	0.359	1.69e-10	Plasma Membrane	transmembrane receptor
NFKBIL1	NFKB inhibitor like 1	NFKBIL1	-0.32	1.67e-08	Nucleus	transcription regulator
NLRC4	NLR family CARD domain containing 4	NLRC4	0.301	1.1e-07	Cytoplasm	other
NLRC5	NLR family CARD domain containing 5	NLRC5	0.305	7.75e-08	Cytoplasm	transcription regulator
NLRP3	NLR family pyrin domain containing 3	NLRP3	0.312	3.81e-08	Cytoplasm	other
NNMT	nicotinamide N-methyltransferase	NNMT	0.527	9.04e-24	Cytoplasm	enzyme
NOCT	nocturnin	NOCT	0.321	1.43e-08	Nucleus	transcription regulator
NPAS2	neuronal PAS domain protein 2	NPAS2	0.303	9.39e-08	Nucleus	transcription regulator
NRBF2	nuclear receptor binding factor 2	NRBF2	0.318	1.92e-08	Nucleus	transcription regulator
NRF1	nuclear respiratory factor 1	NRF1	-0.322	1.25e-08	Nucleus	transcription regulator
NT5C3B	5'-nucleotidase, cytosolic IIIB	NT5C3B	-0.329	5.88e-09	Cytoplasm	phosphatase
NUCKS1	nuclear casein kinase and cyclin dependent kinase substrate 1	NUCKS1	-0.338	2.09e-09	Nucleus	kinase
ORM1	orosomucoid 1	ORM1	0.408	1.47e-13	Extracellular Space	other
ORM2	orosomucoid 2	ORM2	0.322	1.39e-08	Extracellular Space	other
OSGIN2	oxidative stress induced growth inhibitor family member 2	OSGIN2	0.354	3.4e-10	Other	other
OSM	oncostatin M	OSM	0.365	7.58e-11	Extracellular Space	cytokine
OSMR	oncostatin M receptor	OSMR	0.435	1.72e-15	Plasma Membrane	transmembrane receptor
P3H2	prolyl 3-hydroxylase 2	P3H2	0.306	7.3e-08	Cytoplasm	enzyme
PACSIN3	protein kinase C and casein kinase substrate in neurons 3	PACSIN3	-0.352	4.15e-10	Cytoplasm	other
PAG1	phosphoprotein membrane anchor with glycosphingolipid microdomains 1	PAG1	0.414	5.33e-14	Plasma Membrane	other
PALLD	palladin, cytoskeletal associated protein	PALLD	0.317	2.25e-08	Plasma Membrane	other
PAM	peptidylglycine alpha-amidating monooxygenase	PAM	0.353	3.52e-10	Plasma Membrane	enzyme
PARP2	poly(ADP-ribose) polymerase 2	PARP2	-0.342	1.3e-09	Nucleus	enzyme
PARVG	parvin gamma	PARVG	0.32	1.59e-08	Cytoplasm	other
PATZ1	POZ/BTB and AT hook containing zinc finger 1	PATZ1	-0.38	9.37e-12	Nucleus	transcription regulator
PBX2	PBX homeobox 2	PBX2	-0.326	8.7e-09	Nucleus	transcription regulator
PCBP3	poly(rC) binding protein 3	PCBP3	0.35	5.51e-10	Nucleus	transcription regulator
PDCD1LG2	programmed cell death 1 ligand 2	PDCD1LG2	0.305	7.61e-08	Plasma Membrane	enzyme
PDE10A	phosphodiesterase 10A	PDE10A	0.31	4.67e-08	Cytoplasm	enzyme
PDE4B	phosphodiesterase 4B	PDE4B	0.365	8.44e-11	Cytoplasm	enzyme
PDE4D	phosphodiesterase 4D	PDE4D	0.328	7.09e-09	Cytoplasm	enzyme
PDPN	podoplanin	PDPN	0.351	4.46e-10	Plasma Membrane	other
PELI2	pellino E3 ubiquitin protein ligase family member 2	PELI2	0.301	1.21e-07	Cytoplasm	enzyme
PF4V1	platelet factor 4 variant 1	PF4V1	0.304	8.26e-08	Extracellular Space	cytokine
PGK1	phosphoglycerate kinase 1	PGK1	0.305	8.16e-08	Cytoplasm	kinase
PHLPP1	PH domain and leucine rich repeat protein phosphatase 1	PHLPP1	-0.304	8.52e-08	Cytoplasm	enzyme
phosphate	--	C9	0.497	7.74e-21	Other	chemical - endogenous mammalian
PIK3R5	phosphoinositide-3-kinase regulatory subunit 5	PIK3R5	0.34	1.72e-09	Cytoplasm	kinase
PIM3	Pim-3 proto-oncogene, serine/threonine kinase	PIM3	0.367	6.21e-11	Cytoplasm	kinase
PIP4K2B	phosphatidylinositol-5-phosphate 4-kinase type 2 beta	PIP4K2B	-0.383	5.72e-12	Cytoplasm	kinase
PITPNM1	phosphatidylinositol transfer protein membrane associated 1	PITPNM1	0.336	2.73e-09	Cytoplasm	transporter
PLA2G2A	phospholipase A2 group IIA	PLA2G2A	0.4	5.22e-13	Cytoplasm	enzyme
PLA2G4A	phospholipase A2 group IVA	PLA2G4A	0.318	1.89e-08	Cytoplasm	enzyme
PLAU	plasminogen activator, urokinase	PLAU	0.347	7.46e-10	Extracellular Space	peptidase
PLAUR	plasminogen activator, urokinase receptor	PLAUR	0.319	1.85e-08	Plasma Membrane	transmembrane receptor
PLB1	phospholipase B1	PLB1	0.361	1.35e-10	Cytoplasm	enzyme
PLCB2	phospholipase C beta 2	PLCB2	0.325	9.44e-09	Cytoplasm	enzyme
PLEKHB2	pleckstrin homology domain containing B2	PLEKHB2	0.348	6.64e-10	Other	other
PLEKHG1	pleckstrin homology and RhoGEF domain containing G1	PLEKHG1	0.309	5.28e-08	Extracellular Space	other
PLEKHG5	pleckstrin homology and RhoGEF domain containing G5	PLEKHG5	0.323	1.19e-08	Cytoplasm	other
PLEKHO2	pleckstrin homology domain containing O2	PLEKHO2	0.339	2e-09	Cytoplasm	other
PLGLB1/PLGLB2	plasminogen like B2	PLGLB2	0.323	1.22e-08	Extracellular Space	peptidase
PLS3	plastin 3	PLS3	0.328	6.61e-09	Cytoplasm	other
PLSCR1	phospholipid scramblase 1	PLSCR1	0.363	1.04e-10	Plasma Membrane	enzyme
PLTP	phospholipid transfer protein	PLTP	0.318	1.99e-08	Extracellular Space	enzyme
PLXDC2	plexin domain containing 2	PLXDC2	0.302	1.02e-07	Extracellular Space	other
PML	PML nuclear body scaffold	PML	0.337	2.48e-09	Nucleus	transcription regulator
PMM2	phosphomannomutase 2	PMM2	0.314	3.18e-08	Cytoplasm	enzyme
PMP22	peripheral myelin protein 22	PMP22	0.343	1.17e-09	Plasma Membrane	other
PNMA2	PNMA family member 2	PNMA2	0.323	1.18e-08	Nucleus	transporter
PNRC1	proline rich nuclear receptor coactivator 1	PNRC1	0.344	1.01e-09	Nucleus	other
POLG2	DNA polymerase gamma 2, accessory subunit	POLG2	-0.338	2.25e-09	Cytoplasm	enzyme
POLL	DNA polymerase lambda	POLL	-0.33	5.38e-09	Nucleus	enzyme
POLR2J4	RNA polymerase II subunit J4, pseudogene	POLR2J4	-0.32	1.67e-08	Other	other
POSTN	periostin	POSTN	0.317	2.13e-08	Extracellular Space	other
PPOX	protoporphyrinogen oxidase	PPOX	-0.36	1.62e-10	Cytoplasm	enzyme
PPP1R18	protein phosphatase 1 regulatory subunit 18	PPP1R18	0.379	1.08e-11	Other	other
PPP2R5D	protein phosphatase 2 regulatory subunit B'delta	PPP2R5D	-0.399	5.83e-13	Nucleus	phosphatase
PRDM1	PR/SET domain 1	PRDM1	0.318	2e-08	Nucleus	transcription regulator
PRELP	proline and arginine rich end leucine rich repeat protein	PRELP	0.317	2.17e-08	Extracellular Space	other
PREX1	phosphatidylinositol-3,4,5-trisphosphate dependent Rac exchange factor 1	PREX1	0.308	5.43e-08	Cytoplasm	other
PRG4	proteoglycan 4	PRG4	0.329	5.87e-09	Extracellular Space	other
PRKAA1	protein kinase AMP-activated catalytic subunit alpha 1	PRKAA1	0.32	1.6e-08	Cytoplasm	kinase
PRKCH	protein kinase C eta	PRKCH	0.305	7.85e-08	Cytoplasm	kinase
PRNP	prion protein	PRNP	0.347	7.42e-10	Plasma Membrane	other
PRPSAP1	phosphoribosyl pyrophosphate synthetase associated protein 1	PRPSAP1	-0.32	1.58e-08	Extracellular Space	other
PRR3	proline rich 3	PRR3	-0.307	6.05e-08	Other	other
PRSS23	serine protease 23	PRSS23	0.306	7.23e-08	Extracellular Space	peptidase
PSMB8	proteasome 20S subunit beta 8	PSMB8	0.309	5.04e-08	Cytoplasm	peptidase
PTGER2	prostaglandin E receptor 2	PTGER2	0.314	3.09e-08	Plasma Membrane	G-protein coupled receptor
PTGIS	prostaglandin I2 synthase	PTGIS	0.357	2.28e-10	Cytoplasm	enzyme
PTGS2	prostaglandin-endoperoxide synthase 2	PTGS2	0.318	2.07e-08	Cytoplasm	enzyme
PTPN22	protein tyrosine phosphatase non-receptor type 22	PTPN22	0.32	1.56e-08	Cytoplasm	phosphatase
PTPRE	protein tyrosine phosphatase receptor type E	PTPRE	0.331	4.7e-09	Plasma Membrane	phosphatase
PXYLP1	2-phosphoxylose phosphatase 1	PXYLP1	-0.306	6.88e-08	Cytoplasm	phosphatase
PYGO2	pygopus family PHD finger 2	PYGO2	-0.307	6.05e-08	Nucleus	other
RAB20	RAB20, member RAS oncogene family	RAB20	0.387	3.34e-12	Cytoplasm	enzyme
RAB31	RAB31, member RAS oncogene family	RAB31	0.378	1.34e-11	Cytoplasm	enzyme
RAB1A	RAB1A, member RAS oncogene family	RAB1A	0.331	4.8e-09	Cytoplasm	enzyme
RAB27A	RAB27A, member RAS oncogene family	RAB27A	0.446	2.21e-16	Cytoplasm	enzyme
RAB3C	RAB3C, member RAS oncogene family	RAB3C	0.347	7.42e-10	Cytoplasm	enzyme
RAB5IF	RAB5 interacting factor	RAB5IF	0.318	1.91e-08	Cytoplasm	other
RAB6A	RAB6A, member RAS oncogene family	RAB6A	0.323	1.22e-08	Cytoplasm	enzyme
RAC2	Rac family small GTPase 2	RAC2	0.307	6.11e-08	Cytoplasm	enzyme
RARRES1	retinoic acid receptor responder 1	RARRES1	0.414	5.98e-14	Plasma Membrane	other
RASD1	ras related dexamethasone induced 1	RASD1	0.373	2.75e-11	Cytoplasm	enzyme
RASGRP3	RAS guanyl releasing protein 3	RASGRP3	0.351	4.77e-10	Cytoplasm	other
RASGRP4	RAS guanyl releasing protein 4	RASGRP4	0.301	1.11e-07	Cytoplasm	other
RASL10B	RAS like family 10 member B	RASL10B	-0.352	4.04e-10	Other	enzyme
RASSF2	Ras association domain family member 2	RASSF2	0.305	7.45e-08	Nucleus	kinase
RASSF6	Ras association domain family member 6	RASSF6	0.308	5.78e-08	Other	other
RBM4B	RNA binding motif protein 4B	RBM4B	-0.311	3.99e-08	Nucleus	other
RCAN2	regulator of calcineurin 2	RCAN2	0.323	1.2e-08	Other	other
RCSD1	RCSD domain containing 1	RCSD1	0.321	1.39e-08	Other	other
RDH10	retinol dehydrogenase 10	RDH10	0.312	3.93e-08	Nucleus	enzyme
RDUR	RIG-I dependent antiviral response regulator RNA	LINC02085	0.316	2.56e-08	Other	other
RECQL5	RecQ like helicase 5	RECQL5	-0.343	1.2e-09	Nucleus	enzyme
RGS18	regulator of G protein signaling 18	RGS18	0.305	7.67e-08	Cytoplasm	enzyme
RHBDL3	rhomboid like 3	RHBDL3	-0.313	3.45e-08	Plasma Membrane	peptidase
RHOQ	ras homolog family member Q	RHOQ	0.345	8.78e-10	Plasma Membrane	enzyme
RING1	ring finger protein 1	RING1	-0.414	5.57e-14	Nucleus	transcription regulator
RIPK3	receptor interacting serine/threonine kinase 3	RIPK3	0.322	1.29e-08	Plasma Membrane	kinase
RND3	Rho family GTPase 3	RND3	0.347	7.69e-10	Cytoplasm	enzyme
RNF19B	ring finger protein 19B	RNF19B	0.303	9.26e-08	Cytoplasm	enzyme
RPRD1B	regulation of nuclear pre-mRNA domain containing 1B	RPRD1B	0.451	8.11e-17	Nucleus	other
RSPO3	R-spondin 3	RSPO3	0.323	1.19e-08	Extracellular Space	kinase
RUNX1	RUNX family transcription factor 1	RUNX1	0.333	3.66e-09	Nucleus	transcription regulator
RUNX3	RUNX family transcription factor 3	RUNX3	0.313	3.53e-08	Nucleus	transcription regulator
RXRB	retinoid X receptor beta	RXRB	-0.361	1.29e-10	Nucleus	ligand-dependent nuclear receptor
S100A9	S100 calcium binding protein A9	S100A9	0.394	1.17e-12	Cytoplasm	other
SAA1	serum amyloid A1	SAA1	0.501	3.12e-21	Extracellular Space	transporter
SAA2	serum amyloid A2	SAA2	0.508	6.42e-22	Extracellular Space	other
SAA4	serum amyloid A4, constitutive	SAA4	0.33	5.38e-09	Extracellular Space	transporter
SAMD5	sterile alpha motif domain containing 5	SAMD5	0.352	4.24e-10	Cytoplasm	other
SAMD12	sterile alpha motif domain containing 12	SAMD12	0.322	1.26e-08	Other	other
SAMD9L	sterile alpha motif domain containing 9 like	SAMD9L	0.342	1.37e-09	Extracellular Space	other
SAMSN1	SAM domain, SH3 domain and nuclear localization signals 1	SAMSN1	0.333	3.96e-09	Nucleus	other
SASH3	SAM and SH3 domain containing 3	SASH3	0.314	3.2e-08	Cytoplasm	other
SAT1	spermidine/spermine N1-acetyltransferase 1	SAT1	0.314	3.01e-08	Cytoplasm	enzyme
SBNO2	strawberry notch homolog 2	SBNO2	0.387	3.52e-12	Other	transcription regulator
SCAI	suppressor of cancer cell invasion	SCAI	-0.304	8.59e-08	Nucleus	transcription regulator
SCIMP	SLP adaptor and CSK interacting membrane protein	SCIMP	0.322	1.38e-08	Plasma Membrane	other
SCN1B	sodium voltage-gated channel beta subunit 1	SCN1B	0.316	2.4e-08	Plasma Membrane	ion channel
SDCBP2	syndecan binding protein 2	SDCBP2	0.306	6.72e-08	Cytoplasm	other
SELPLG	selectin P ligand	SELPLG	0.328	7e-09	Plasma Membrane	other
SEMA3C	semaphorin 3C	SEMA3C	0.306	6.86e-08	Extracellular Space	other
SEMA6C	semaphorin 6C	SEMA6C	-0.311	4.16e-08	Plasma Membrane	other
SERPINA3	serpin family A member 3	SERPINA3	0.419	2.71e-14	Extracellular Space	other
SERPINB8	serpin family B member 8	SERPINB8	0.412	7.01e-14	Cytoplasm	other
SERPINB9	serpin family B member 9	SERPINB9	0.349	5.72e-10	Cytoplasm	other
SETDB1	SET domain bifurcated histone lysine methyltransferase 1	SETDB1	-0.361	1.31e-10	Nucleus	enzyme
SFMBT2	Scm like with four mbt domains 2	SFMBT2	0.334	3.25e-09	Nucleus	other
SGK1	serum/glucocorticoid regulated kinase 1	SGK1	0.351	4.78e-10	Cytoplasm	kinase
SH2B3	SH2B adaptor protein 3	SH2B3	0.312	3.71e-08	Plasma Membrane	other
SHFL	shiftless antiviral inhibitor of ribosomal frameshifting	SHFL	0.315	2.85e-08	Other	other
SHISAL1	shisa like 1	SHISAL1	0.303	9.26e-08	Other	other
SIDT1	SID1 transmembrane family member 1	SIDT1	0.323	1.18e-08	Cytoplasm	other
SIGLEC7	sialic acid binding Ig like lectin 7	SIGLEC7	0.311	4.04e-08	Plasma Membrane	transmembrane receptor
SIGLEC9	sialic acid binding Ig like lectin 9	SIGLEC9	0.346	8.28e-10	Plasma Membrane	other
SIGLEC10	sialic acid binding Ig like lectin 10	SIGLEC10	0.358	2.11e-10	Plasma Membrane	other
SIM1	SIM bHLH transcription factor 1	SIM1	0.355	2.84e-10	Nucleus	transcription regulator
SIRPA	signal regulatory protein alpha	SIRPA	0.466	3.46e-18	Plasma Membrane	phosphatase
SIRPB1	signal regulatory protein beta 1	SIRPB1	0.434	1.9e-15	Plasma Membrane	other
SIRPB2	signal regulatory protein beta 2	SIRPB2	0.372	3.03e-11	Other	other
SKIDA1	SKI/DACH domain containing 1	SKIDA1	-0.323	1.19e-08	Other	other
SLA	Src like adaptor	SLA	0.33	5.42e-09	Plasma Membrane	other
SLAMF8	SLAM family member 8	SLAMF8	0.303	9.58e-08	Extracellular Space	other
SLC16A5	solute carrier family 16 member 5	SLC16A5	0.37	4.25e-11	Plasma Membrane	transporter
SLC1A1	solute carrier family 1 member 1	SLC1A1	0.378	1.35e-11	Plasma Membrane	transporter
SLC2A4RG	SLC2A4 regulator	SLC2A4RG	-0.398	6.27e-13	Cytoplasm	transcription regulator
SLC30A7	solute carrier family 30 member 7	SLC30A7	0.332	4.05e-09	Cytoplasm	transporter
SLC34A2	solute carrier family 34 member 2	SLC34A2	0.333	3.63e-09	Plasma Membrane	transporter
SLC35C1	solute carrier family 35 member C1	SLC35C1	0.482	1.59e-19	Cytoplasm	transporter
SLC37A1	solute carrier family 37 member 1	SLC37A1	0.323	1.18e-08	Plasma Membrane	transporter
SLC7A7	solute carrier family 7 member 7	SLC7A7	0.319	1.76e-08	Plasma Membrane	transporter
SLC8A1	solute carrier family 8 member A1	SLC8A1	0.326	8.79e-09	Plasma Membrane	transporter
SLC8B1	solute carrier family 8 member B1	SLC8B1	0.339	1.95e-09	Plasma Membrane	transporter
SLC9A9	solute carrier family 9 member A9	SLC9A9	0.334	3.6e-09	Cytoplasm	transporter
SMARCE1	SWI/SNF related, matrix associated, actin dependent regulator of chromatin, subfamily e, member 1	SMARCE1	-0.329	5.87e-09	Nucleus	transcription regulator
SMIM10	small integral membrane protein 10	SMIM10	0.326	8.17e-09	Other	other
SMO	smoothened, frizzled class receptor	SMO	-0.329	6.02e-09	Plasma Membrane	G-protein coupled receptor
SMOC2	SPARC related modular calcium binding 2	SMOC2	0.309	5.36e-08	Extracellular Space	other
SNAI1	snail family transcriptional repressor 1	SNAI1	0.322	1.37e-08	Nucleus	transcription regulator
SNHG32	small nucleolar RNA host gene 32	SNHG32	-0.306	7.37e-08	Other	other
SOCS1	suppressor of cytokine signaling 1	SOCS1	0.469	2.14e-18	Cytoplasm	other
SOCS3	suppressor of cytokine signaling 3	SOCS3	0.511	4.32e-22	Cytoplasm	phosphatase
SOD2	superoxide dismutase 2	SOD2	0.532	4.35e-24	Cytoplasm	enzyme
SORCS2	sortilin related VPS10 domain containing receptor 2	SORCS2	0.307	6.06e-08	Plasma Membrane	transporter
SPATA6L	spermatogenesis associated 6 like	SPATA6L	0.308	5.74e-08	Other	other
SPI1	Spi-1 proto-oncogene	SPI1	0.313	3.55e-08	Nucleus	transcription regulator
SPRY4	sprouty RTK signaling antagonist 4	SPRY4	0.31	4.56e-08	Plasma Membrane	other
SPSB1	splA/ryanodine receptor domain and SOCS box containing 1	SPSB1	0.387	3.43e-12	Cytoplasm	other
SRGN	serglycin	SRGN	0.389	2.49e-12	Cytoplasm	other
SRPX2	sushi repeat containing protein X-linked 2	SRPX2	0.388	2.93e-12	Cytoplasm	other
SSC5D	scavenger receptor cysteine rich family member with 5 domains	SSC5D	0.311	4.27e-08	Plasma Membrane	transmembrane receptor
ST3GAL3	ST3 beta-galactoside alpha-2,3-sialyltransferase 3	ST3GAL3	-0.303	9.28e-08	Cytoplasm	enzyme
ST6GALNAC4	ST6 N-acetylgalactosaminide alpha-2,6-sialyltransferase 4	ST6GALNAC4	0.398	6.27e-13	Cytoplasm	enzyme
ST7-AS1	ST7 antisense RNA 1	ST7-AS1	-0.366	7.24e-11	Other	other
ST8SIA4	ST8 alpha-N-acetyl-neuraminide alpha-2,8-sialyltransferase 4	ST8SIA4	0.314	2.92e-08	Cytoplasm	enzyme
STAB1	stabilin 1	STAB1	0.37	4.41e-11	Plasma Membrane	transporter
STAT3	signal transducer and activator of transcription 3	STAT3	0.484	1.28e-19	Nucleus	transcription regulator
STING1	stimulator of interferon response cGAMP interactor 1	TMEM173	0.377	1.53e-11	Cytoplasm	other
STK25	serine/threonine kinase 25	STK25	-0.318	2.01e-08	Cytoplasm	kinase
STK17B	serine/threonine kinase 17b	STK17B	0.303	9.28e-08	Nucleus	kinase
STOM	stomatin	STOM	0.347	7.7e-10	Plasma Membrane	other
STS	steroid sulfatase	STS	0.473	9.11e-19	Cytoplasm	enzyme
STX11	syntaxin 11	STX11	0.503	2.06e-21	Plasma Membrane	transporter
SULF1	sulfatase 1	SULF1	0.337	2.35e-09	Cytoplasm	enzyme
SULF2	sulfatase 2	SULF2	0.328	6.68e-09	Plasma Membrane	enzyme
SUV39H1	SUV39H1 histone lysine methyltransferase	SUV39H1	-0.34	1.65e-09	Nucleus	enzyme
SYN1	synapsin I	SYN1	0.33	5.42e-09	Plasma Membrane	other
SYNPO2	synaptopodin 2	SYNPO2	0.304	8.84e-08	Cytoplasm	other
SYT11	synaptotagmin 11	SYT11	0.323	1.24e-08	Cytoplasm	transporter
SYTL3	synaptotagmin like 3	SYTL3	0.319	1.74e-08	Cytoplasm	other
TAF11	TATA-box binding protein associated factor 11	TAF11	-0.357	2.37e-10	Nucleus	transcription regulator
TAGAP	T cell activation RhoGTPase activating protein	TAGAP	0.337	2.51e-09	Cytoplasm	other
TAGLN2	transgelin 2	TAGLN2	0.38	1.03e-11	Cytoplasm	other
TANC1	tetratricopeptide repeat, ankyrin repeat and coiled-coil containing 1	TANC1	0.32	1.62e-08	Plasma Membrane	other
TBXAS1	thromboxane A synthase 1	TBXAS1	0.364	8.46e-11	Plasma Membrane	enzyme
TC2N	tandem C2 domains, nuclear	TC2N	0.352	4.17e-10	Nucleus	transporter
TCAF2	TRPM8 channel associated factor 2	TCAF2	0.322	1.37e-08	Plasma Membrane	other
TCFL5	transcription factor like 5	TCFL5	-0.315	2.64e-08	Nucleus	transcription regulator
TFEC	transcription factor EC	TFEC	0.319	1.81e-08	Nucleus	transcription regulator
TGFB3	transforming growth factor beta 3	TGFB3	0.32	1.55e-08	Extracellular Space	growth factor
THBD	thrombomodulin	THBD	0.325	8.95e-09	Plasma Membrane	transmembrane receptor
THBS2	thrombospondin 2	THBS2	0.333	3.9e-09	Extracellular Space	other
THEMIS2	thymocyte selection associated family member 2	THEMIS2	0.337	2.36e-09	Other	other
TIGAR	TP53 induced glycolysis regulatory phosphatase	TIGAR	0.343	1.14e-09	Cytoplasm	enzyme
TIMP1	TIMP metallopeptidase inhibitor 1	TIMP1	0.347	7.17e-10	Extracellular Space	cytokine
TIPARP-AS1	TIPARP antisense RNA 1	TIPARP-AS1	-0.412	6.83e-14	Other	other
TLR2	toll like receptor 2	TLR2	0.347	7.42e-10	Plasma Membrane	transmembrane receptor
TLR7	toll like receptor 7	TLR7	0.302	1.07e-07	Plasma Membrane	transmembrane receptor
TM6SF1	transmembrane 6 superfamily member 1	TM6SF1	0.349	6.19e-10	Plasma Membrane	other
TMC5	transmembrane channel like 5	TMC5	0.466	3.76e-18	Cytoplasm	other
TMC8	transmembrane channel like 8	TMC8	0.301	1.15e-07	Cytoplasm	other
TMCO6	transmembrane and coiled-coil domains 6	TMCO6	-0.333	3.7e-09	Other	other
TMED7-TICAM2	TMED7-TICAM2 readthrough	TMED7-TICAM2	0.318	2.06e-08	Other	other
TMEM71	transmembrane protein 71	TMEM71	0.335	3.11e-09	Cytoplasm	other
TMEM92	transmembrane protein 92	TMEM92	0.312	3.69e-08	Nucleus	other
TMEM154	transmembrane protein 154	TMEM154	0.339	1.95e-09	Other	other
TMEM156	transmembrane protein 156	TMEM156	0.376	1.79e-11	Other	other
TMEM158	transmembrane protein 158	TMEM158	0.307	6.44e-08	Plasma Membrane	other
TMEM163	transmembrane protein 163	TMEM163	0.312	3.88e-08	Cytoplasm	other
TMEM165	transmembrane protein 165	TMEM165	0.349	6.06e-10	Plasma Membrane	other
TMEM169	transmembrane protein 169	TMEM169	-0.367	6.13e-11	Other	other
TMEM263	transmembrane protein 263	TMEM263	0.342	1.29e-09	Other	other
TMEM273	transmembrane protein 273	TMEM273	0.304	8.42e-08	Other	other
TMEM200A	transmembrane protein 200A	TMEM200A	0.309	4.91e-08	Other	other
TMEM45A	transmembrane protein 45A	TMEM45A	0.333	3.63e-09	Plasma Membrane	other
TMEM63A	transmembrane protein 63A	TMEM63A	0.304	8.5e-08	Plasma Membrane	ion channel
TMPO-AS1	TMPO antisense RNA 1	TMPO-AS1	-0.344	1.01e-09	Other	other
TNC	tenascin C	TNC	0.352	4.17e-10	Extracellular Space	other
TNFAIP8	TNF alpha induced protein 8	TNFAIP8	0.303	9.1e-08	Cytoplasm	other
TNFRSF10A	TNF receptor superfamily member 10a	TNFRSF10A	0.344	1.04e-09	Plasma Membrane	transmembrane receptor
TNFRSF1A	TNF receptor superfamily member 1A	TNFRSF1A	0.311	3.98e-08	Plasma Membrane	transmembrane receptor
TNFRSF1B	TNF receptor superfamily member 1B	TNFRSF1B	0.391	1.8e-12	Plasma Membrane	transmembrane receptor
TNFSF13	TNF superfamily member 13	TNFSF13	0.319	1.86e-08	Extracellular Space	cytokine
TNFSF13B	TNF superfamily member 13b	TNFSF13B	0.379	1.1e-11	Extracellular Space	cytokine
TNXB	tenascin XB	TNXB	0.318	2.07e-08	Extracellular Space	other
TPST1	tyrosylprotein sulfotransferase 1	TPST1	0.429	5.19e-15	Cytoplasm	enzyme
TPTE2P1	transmembrane phosphoinositide 3-phosphatase and tensin homolog 2 pseudogene 1	TPTE2P1	0.338	2.25e-09	Other	other
TRIM14	tripartite motif containing 14	TRIM14	0.316	2.5e-08	Cytoplasm	other
TRIM21	tripartite motif containing 21	TRIM21	0.321	1.4e-08	Nucleus	enzyme
TRIM22	tripartite motif containing 22	TRIM22	0.309	5.04e-08	Cytoplasm	transcription regulator
TRIM24	tripartite motif containing 24	TRIM24	-0.323	1.2e-08	Nucleus	transcription regulator
TRIM40	tripartite motif containing 40	TRIM40	0.444	2.67e-16	Cytoplasm	other
TSHZ3	teashirt zinc finger homeobox 3	TSHZ3	0.345	9.51e-10	Nucleus	transcription regulator
TSPYL5	TSPY like 5	TSPYL5	0.315	2.72e-08	Other	other
TTC31	tetratricopeptide repeat domain 31	TTC31	-0.306	7.3e-08	Other	other
TYMP	thymidine phosphorylase	TYMP	0.453	5.5e-17	Extracellular Space	growth factor
TYMSOS	TYMS opposite strand RNA	TYMSOS	-0.315	2.78e-08	Nucleus	enzyme
UBASH3B	ubiquitin associated and SH3 domain containing B	UBASH3B	0.321	1.47e-08	Other	enzyme
UBE2L6	ubiquitin conjugating enzyme E2 L6	UBE2L6	0.327	7.59e-09	Cytoplasm	enzyme
USB1	U6 snRNA biogenesis phosphodiesterase 1	USB1	0.315	2.63e-08	Nucleus	enzyme
VAV1	vav guanine nucleotide exchange factor 1	VAV1	0.302	1.09e-07	Nucleus	transcription regulator
VCAN	versican	VCAN	0.345	9.07e-10	Extracellular Space	other
VNN1	vanin 1	VNN1	0.353	3.65e-10	Plasma Membrane	enzyme
VNN2	vanin 2	VNN2	0.312	3.67e-08	Other	enzyme
VSIG4	V-set and immunoglobulin domain containing 4	VSIG4	0.379	1.08e-11	Plasma Membrane	other
VSX1	visual system homeobox 1	VSX1	0.308	5.88e-08	Nucleus	transcription regulator
VWA1	von Willebrand factor A domain containing 1	VWA1	0.355	2.92e-10	Extracellular Space	other
WASH3P	WASP family homolog 3, pseudogene	WASH3P	-0.309	5.13e-08	Plasma Membrane	other
WBP1	WW domain binding protein 1	WBP1	-0.345	9.51e-10	Cytoplasm	other
WDFY2	WD repeat and FYVE domain containing 2	WDFY2	0.306	6.73e-08	Cytoplasm	other
WDR5B	WD repeat domain 5B	WDR5B	-0.326	8.33e-09	Other	other
WIPF1	WAS/WASL interacting protein family member 1	WIPF1	0.301	1.19e-07	Cytoplasm	other
WNT1	Wnt family member 1	WNT1	0.326	8.3e-09	Extracellular Space	cytokine
WNT2	Wnt family member 2	WNT2	0.364	8.52e-11	Extracellular Space	cytokine
WNT4	Wnt family member 4	WNT4	0.332	4.29e-09	Extracellular Space	cytokine
YBX3	Y-box binding protein 3	YBX3	0.311	4.04e-08	Nucleus	transcription regulator
ZBED8	zinc finger BED-type containing 8	ZBED8	-0.32	1.55e-08	Nucleus	other
ZBTB14	zinc finger and BTB domain containing 14	ZBTB14	-0.308	5.74e-08	Nucleus	transcription regulator
ZBTB22	zinc finger and BTB domain containing 22	ZBTB22	-0.321	1.4e-08	Nucleus	transcription regulator
ZC3H12A	zinc finger CCCH-type containing 12A	ZC3H12A	0.369	4.94e-11	Cytoplasm	enzyme
ZEB2	zinc finger E-box binding homeobox 2	ZEB2	0.344	1.04e-09	Nucleus	transcription regulator
ZFP36	ZFP36 ring finger protein	ZFP36	0.329	5.91e-09	Nucleus	transcription regulator
ZNF358	zinc finger protein 358	ZNF358	-0.311	3.99e-08	Nucleus	transcription regulator
ZNF362	zinc finger protein 362	ZNF362	-0.31	4.8e-08	Other	other
ZNF469	zinc finger protein 469	ZNF469	0.309	5.04e-08	Nucleus	transcription regulator
ZNF554	zinc finger protein 554	ZNF554	-0.306	6.72e-08	Nucleus	transcription regulator
ZNF599	zinc finger protein 599	ZNF599	-0.373	2.61e-11	Other	other
ZNF606	zinc finger protein 606	ZNF606	-0.311	4.09e-08	Nucleus	transcription regulator
ZSCAN21	zinc finger and SCAN domain containing 21	ZSCAN21	-0.311	4.09e-08	Nucleus	transcription regulator
