# Supplementary material for: Targeting transglutaminase 2 mediated exostosin glycosyltransferase 1 signaling in liver cancer stem cells with acyclic retinoid
Source: Cell Death Dis. 2023 Jun 13;14(6):358. doi: 10.1038/s41419-023-05847-4 (PMC10261105; doi:10.1038/s41419-023-05847-4)
Supplement: Supplementary file 13 — Table S5 [file 41419_2023_5847_MOESM13_ESM.xlsx]

## Sheet: Sheet1
Table S5. Raw dataset of MALDI-TOFMS-based lipidome analysis.
Peaks (m/z)	shCtl-1	shCtl-2	shCtl-3	shTG2-1	shTG2-2	shTG2-3
219.72	121245	94946	135564	126112	93036	125985
219.727	126352	96614	142827	130124	91947	129000
219.734	135216	100130	152522	139118	95658	135743
219.741	149864	109063	167348	153987	102685	148348
219.748	167529	119901	185579	169231	112953	163130
219.755	182713	132449	202716	185759	121723	178530
219.762	195329	143024	218830	201547	127684	191022
219.77	210898	151800	233914	215062	132540	200851
219.777	230493	164982	251843	230913	138630	217191
219.784	251516	181502	273845	250122	150566	238764
219.791	271121	194683	297513	274097	166260	265269
219.798	284899	204700	319963	296889	181936	288538
219.805	293648	211808	332261	309418	190167	300585
219.812	302868	219855	339127	317677	195722	311106
219.819	315241	228925	346462	326137	202554	323005
219.826	330808	240525	359210	340549	215104	334278
219.833	344511	256479	378371	358165	228177	348432
219.841	359412	272313	394418	373498	244317	362711
219.848	375701	285785	407666	384909	261129	376885
219.855	393829	304033	420607	397923	273137	389618
219.862	408795	318062	434292	411200	286602	402925
219.869	423241	334361	447537	429059	304353	420690
219.876	441841	354703	466177	453104	325421	443093
219.883	463657	376022	492151	476841	350774	465870
219.89	477436	390912	511862	499988	373887	489255
219.897	476081	394307	520049	515887	388904	509259
219.904	460833	386820	508697	511668	389656	509860
219.912	440077	381373	486627	492034	386503	493058
219.919	423206	379945	467942	472381	383723	478129
219.926	412101	380089	450741	459385	380884	467780
219.933	395423	373397	437191	448232	374828	456619
219.94	377873	362855	420500	431401	362889	441390
219.947	358392	345560	401301	413721	349843	420925
219.954	338176	327983	379990	394966	338527	398666
219.961	317438	313753	358490	373657	327437	379543
219.968	301257	302370	341554	355916	315002	363014
219.975	289199	290051	327397	338963	301466	346149
219.983	275955	273336	311025	320024	286518	326463
219.99	262001	255638	292456	300873	269684	307413
219.997	246990	239446	278275	282658	252820	290122
220.004	235526	224415	265793	269777	238821	276075
220.011	227418	218575	256750	261654	231090	265798
220.018	222148	213793	245950	253694	224450	258347
220.025	215631	206809	235635	244441	215578	247533
220.032	205449	196458	225968	232396	204938	236064
220.039	193527	184022	214990	219516	193246	223726
220.046	185615	174474	205576	209857	184921	212782
220.054	178612	169094	196845	201733	179942	205531
220.061	174949	163653	192117	196595	174375	200379
220.068	170201	157473	187522	188663	167951	192338
220.075	164062	149773	177911	178053	158871	182816
220.082	155161	141737	166569	166861	149019	170712
220.089	145674	132909	158822	158628	142446	163492
220.096	141883	129253	154122	153170	137809	159414
220.103	139264	126942	151284	150848	135691	155194
220.11	136682	126010	147638	147726	133196	151016
220.118	132360	122639	142738	141643	127952	146414
220.125	126308	114913	135230	134917	120300	138068
220.132	121620	109270	130277	128740	116444	132048
220.139	118229	105969	127515	126407	112999	128464
220.146	117177	104811	126555	125273	111785	127263
220.153	117399	104280	126230	123422	110637	126570
220.16	113121	101688	123707	121484	107307	123233
220.167	107322	97003	117260	116722	102110	117662
220.174	102357	92477	113199	111438	96932	111725
220.181	101511	90912	108506	109244	94532	108896
220.189	101874	91024	109575	109371	95215	110535
220.196	103642	92168	111441	111172	96345	111375
220.203	102937	91917	110818	109966	95517	109298
220.21	100832	88762	106432	105854	92887	105244
220.217	97323	84573	103952	99826	88585	100905
220.224	94761	83516	101808	97784	87822	99649
220.231	95781	83822	103143	99591	88764	102409
220.238	98617	85815	105102	102907	91188	104009
220.245	99120	87305	105476	103607	91725	104916
220.253	97271	86195	103149	102246	88516	102673
220.26	93846	81760	99849	98354	85556	99362
220.267	91811	79855	96991	96224	83367	96735
220.274	92525	80390	98047	97395	84346	97574
220.281	94866	83265	101332	99583	86400	100073
220.288	97217	85407	103756	102593	88459	101430
220.295	96692	84818	103011	102028	87224	100300
220.302	94173	81020	101067	98067	84533	98087
220.309	91997	78707	98295	95566	81856	95633
220.317	93276	79879	99061	97478	82967	96811
220.324	95893	82694	103082	100868	85729	99849
220.331	99088	86314	105362	104686	88938	102385
220.338	99518	85181	106293	103711	89375	102021
220.345	96419	84322	103489	100711	86902	99410
220.352	94886	80262	101041	98861	84319	97894
220.359	94303	79927	101354	98104	84883	99394
220.366	96574	82302	104371	102281	86892	102037
220.373	98993	85370	107179	106347	89414	105326
220.38	101073	86634	108639	107268	90566	106176
220.388	99070	84539	106574	104782	88583	104120
220.395	96620	83330	104104	102112	85900	100523
220.402	95447	81600	102614	101488	85196	100337
220.409	97575	83127	105429	104229	86563	102397
220.416	101187	86002	108700	108332	90966	106204
220.423	103391	87509	110703	109558	91445	107825
220.43	101951	87036	110353	108531	90435	106759
220.437	97686	85443	107117	105267	86911	103995
220.444	96395	83963	106362	102015	85239	102157
220.452	97998	84460	107471	104363	86442	104670
220.459	100414	86784	109281	106739	88865	107632
220.466	102166	88027	110947	110181	91447	108900
220.473	101482	87626	110556	109721	90316	107085
220.48	97955	83185	106977	106168	85935	103873
220.487	94800	80657	103377	103279	83894	101733
220.494	95998	80918	103357	103252	84205	101536
220.501	99405	83489	104991	104682	87411	104033
220.508	100263	85648	108098	105963	89831	106378
220.516	99921	85257	108090	105834	88811	105867
220.523	98056	82443	105488	103885	85298	101983
220.53	93787	79656	100236	100877	81585	99520
220.537	92276	78859	100110	99433	82111	98985
220.544	93684	81083	102194	102085	84236	100640
220.551	96446	82481	104013	103908	86062	101355
220.558	96337	81639	103571	102435	85919	101717
220.565	92314	80182	100041	99786	83085	99141
220.572	89819	76401	96189	96383	79123	94664
220.58	88721	74746	94136	93671	77958	93470
220.587	91081	76620	95793	95668	80192	96332
220.594	94260	78730	99437	97822	82605	99418
220.601	96940	80937	102371	100767	84436	100516
220.608	94989	79694	101488	98779	83100	98705
220.615	91207	77544	98477	96509	79828	97709
220.622	90072	76240	97875	95874	76755	97726
220.629	92885	76847	102084	97630	79347	99987
220.636	96817	79537	107831	102135	82478	103975
220.644	101362	81468	112819	106828	84929	109134
220.651	103390	81502	114842	107456	84461	110496
220.658	102707	79722	112434	107768	82845	109166
220.665	101203	80748	113397	109645	80332	108761
220.672	103227	82195	115925	112855	81805	111422
220.679	109969	85919	121876	119049	86287	117387
220.686	115492	89600	129353	124496	90383	122353
220.693	117665	92096	131914	127363	91638	125611
220.7	117389	91164	132085	127624	90015	124977
220.708	118309	89886	132794	128576	87835	126640
220.715	121198	92619	135925	132425	90113	131460
220.722	128727	98626	144836	140161	95103	139479
220.729	138052	107077	153457	147821	101454	148227
220.736	145576	112920	159884	156253	105461	155309
220.743	152159	116614	168126	162269	108213	160326
220.75	158635	121592	177815	167076	109169	165720
220.757	169105	130073	188712	176415	114731	174654
220.765	186962	143831	204824	191032	124329	189609
220.772	207336	162455	226314	210412	137839	208078
220.779	231519	182846	250778	232250	148225	227126
220.786	256033	203187	275003	253814	157959	248068
220.793	277290	217595	301002	278680	170071	273491
220.8	291231	220619	322408	297277	181989	297298
220.807	294021	219322	336750	310605	189862	316871
220.814	301170	220982	345844	321202	196763	324833
220.821	317734	229649	355368	331931	201985	333196
220.829	335440	239353	368264	346167	210984	341055
220.836	351918	250938	382596	360101	219136	351022
220.843	374607	265820	401984	377263	231005	368747
220.85	405519	284601	429047	405613	248705	390697
220.857	451489	313641	470358	442439	271618	423176
220.864	499400	346142	518222	490131	303481	461141
220.871	524360	365745	562102	535348	335422	497807
220.878	523075	368890	581899	557006	354819	519944
220.886	507635	362434	570644	550415	353409	523213
220.893	500591	361074	558057	536708	348566	515252
220.9	501041	367635	555808	529627	350457	516179
220.907	499045	376276	551464	529186	355520	518070
220.914	484881	375391	537107	523014	358730	511200
220.921	462604	367089	515913	502643	355264	497735
220.928	440917	358294	491920	481157	346417	477949
220.935	425162	352583	473389	464291	338987	460384
220.942	414631	352247	458097	453135	335753	454129
220.95	410184	355531	449992	447190	336487	447022
220.957	404488	351675	440683	439376	336238	440167
220.964	391590	342242	426036	427538	333047	431457
220.971	374351	330612	410418	414058	324498	418330
220.978	360041	322852	394887	402672	315993	405282
220.985	350029	317428	385605	393459	308604	394136
220.992	343174	312746	375705	383571	304885	383984
220.999	337489	305714	366727	373653	301703	375670
221.007	327271	295234	354898	364157	292632	363434
221.014	312547	282404	339557	352694	280975	348010
221.021	297103	270112	325793	336698	270388	332119
221.028	284590	259334	314940	323056	263911	322965
221.035	273073	250842	304424	312209	257567	314594
221.042	263467	242850	291607	303381	249223	302569
221.049	253111	232461	277557	288344	239508	287790
221.056	238397	217479	262817	272830	227471	272627
221.063	221930	204679	248658	255960	214480	257199
221.071	211571	194347	236028	243405	203121	245249
221.078	206315	187107	225988	233371	197657	235227
221.085	199046	181093	217344	225898	194066	227437
221.092	189324	173546	208246	217236	187208	217645
221.099	177008	162618	196803	204170	176896	206483
221.106	167486	152835	182512	191029	165644	193536
221.113	158250	145658	171743	178953	155309	183143
221.12	153502	141116	168341	174219	150972	176751
221.128	149206	137971	165139	170828	147426	172074
221.135	145583	134730	160167	164614	142721	165509
221.142	138445	127858	153742	154300	134569	157437
221.149	130360	120025	145655	145771	125890	148032
221.156	124104	113145	138746	139924	118175	140892
221.163	123205	111547	135637	136320	116296	136855
221.17	123225	110140	133714	135603	116369	135728
221.177	122852	110387	132404	134278	115376	133577
221.185	119416	106069	128842	130183	110656	129745
221.192	114703	101538	122204	123001	104959	122748
221.199	111306	96789	117545	117212	99507	118681
221.206	109955	95108	116798	116385	98246	117108
221.213	110980	95937	119484	117949	100076	117243
221.22	111594	97278	120350	119606	101225	118307
221.227	109757	96480	117463	118442	99900	116246
221.234	105383	93449	114075	113353	95252	113168
221.241	101795	89380	110662	109667	91181	109346
221.249	100642	88904	108543	109219	90351	107337
221.256	102692	90184	110576	110991	93011	108416
221.263	104402	92996	112101	111123	95299	111086
221.27	105512	93177	111477	110602	96269	110765
221.277	102959	90674	110185	108179	94045	107186
221.284	100087	86499	107725	104927	89969	103811
221.291	99567	84846	105642	103042	88729	103291
221.298	101890	87147	107551	106532	89996	106144
221.306	105322	90380	110364	109949	92803	108949
221.313	106186	92197	112318	111665	94003	110132
221.32	105245	90344	111498	110699	93431	108589
221.327	102454	86918	108785	108236	89706	105195
221.334	101219	86053	107757	106493	89154	103799
221.341	103593	87618	109045	108822	90684	105256
221.348	106016	90522	113518	112590	94108	109518
221.355	107421	93450	118244	115202	96495	113633
221.363	107451	91788	118002	115309	96130	112882
221.37	105505	88952	113858	113591	92726	110141
221.377	104278	86817	112047	111265	89783	108533
221.384	105865	88222	113969	112179	91642	110867
221.391	107882	90711	117703	114937	94913	114588
221.398	110176	93257	119852	118175	97388	116392
221.405	109751	94654	120061	118914	97667	116393
221.412	107788	92221	116535	116682	96712	114289
221.42	106094	89288	114347	114729	93395	111864
221.427	106419	88637	114927	113609	92150	112972
221.434	107756	92903	116889	116811	94088	115312
221.441	110564	94717	119996	119316	96599	117321
221.448	110397	95126	119524	120309	97246	118832
221.455	108384	92362	117699	117272	94854	115772
221.462	104081	89088	114191	113184	92170	112776
221.469	102756	87158	112080	110592	89959	112061
221.477	103325	87321	113695	113019	90836	112825
221.484	105116	89297	115417	115638	93424	112873
221.491	105904	90174	115743	116417	94509	113256
221.498	103521	88608	113076	113603	93878	112220
221.505	99817	84679	109824	108036	90573	108273
221.512	97420	82137	106913	104212	86343	106194
221.519	96950	82208	108140	103925	87009	106679
221.527	99113	84685	108972	106930	89686	108033
221.534	100357	86230	108694	107168	91088	107947
221.541	98270	83898	106518	105255	89518	105289
221.548	94529	79598	102009	101054	84775	99986
221.555	90899	76683	98374	99099	81710	97236
221.562	88992	75837	96681	97323	80285	96452
221.569	90684	77984	98483	98757	82435	97836
221.576	92712	80673	100028	100675	84021	98738
221.584	92446	79354	99026	98517	83620	98093
221.591	89715	75961	96206	95804	80887	93903
221.598	87264	73013	92538	92633	77629	91257
221.605	86446	72634	91588	92312	76411	90755
221.612	88929	74639	95465	94409	80285	93920
221.619	92080	76914	99080	96632	82151	97589
221.626	93568	77507	100336	98864	82188	99370
221.633	91498	76691	99643	97601	79241	96855
221.641	90100	73523	98106	96664	76780	96221
221.648	90862	72508	97601	97171	75557	96739
221.655	93609	75188	102393	99495	78038	99687
221.662	97455	78074	107078	104564	81458	104246
221.669	100549	80690	111675	108133	82838	108146
221.676	101349	81233	113673	109135	82804	108742
221.683	100229	79254	112180	109519	80053	107077
221.69	100698	79211	112721	110725	79628	108204
221.698	105898	82017	118242	115611	82010	111996
221.705	112786	86163	124747	120171	86408	118644
221.712	116979	90121	130822	123833	89746	124013
221.719	119899	91158	133512	127309	90792	127294
221.726	121180	91024	134227	127199	89629	127024
221.733	123151	91716	137647	131334	90063	129501
221.74	129645	94646	145229	137718	93509	136464
221.748	139974	102689	154522	148083	99707	145813
221.755	151103	110008	166032	158548	106979	155423
221.762	159452	116161	176368	167550	111559	161652
221.769	168527	121099	183911	174363	113377	168333
221.776	178359	126330	194950	182343	116080	177302
221.783	193236	134445	212224	195885	122662	190805
221.79	214884	149004	238516	216352	134069	210069
221.797	240942	165020	271230	243963	148818	235798
221.805	267853	179802	308974	273397	164340	264004
221.812	295521	192173	344358	302940	177890	294484
221.819	326026	206172	378032	333439	192100	328993
221.826	360318	224936	410403	366754	208950	360958
221.833	394963	252581	445654	408935	228277	392189
221.84	432008	285918	482200	449581	252154	432037
221.847	472925	313491	523596	489467	277455	476787
221.854	508678	333273	567286	525159	298409	518321
221.862	540565	349558	600595	553490	316794	554111
221.869	570221	367773	628583	581911	335760	585752
221.876	594808	390141	657698	616182	361465	616586
221.883	612248	409907	680436	647997	387216	638232
221.89	621322	422419	690466	666364	404211	651804
221.897	624075	433847	689893	671739	414282	661766
221.904	627665	445802	687223	675112	423697	669410
221.912	632277	459010	689833	681686	437325	669088
221.919	629854	472980	686074	693095	452599	666453
221.926	629261	488865	684115	697938	469013	664322
221.933	633610	501192	684107	694704	484550	666834
221.94	629533	504894	682245	686260	495666	668502
221.947	621151	504305	671755	677243	499535	668253
221.954	608240	502172	658498	665301	505677	661721
221.961	594937	504541	643901	654060	512129	655124
221.969	582743	503517	632426	642279	518478	648548
221.976	566580	493944	616959	633173	519697	635336
221.983	540707	482956	594083	617465	513396	616724
221.99	514302	469506	566520	595124	497448	591950
221.997	487148	453029	536428	568584	478467	565554
222.004	461358	435855	509587	543861	462268	544030
222.011	436416	418424	488724	522919	446805	525579
222.019	410569	398593	463792	502969	429740	503760
222.026	384383	377126	439445	479896	412178	475907
222.033	356569	354234	408097	446350	388299	445674
222.04	327970	328104	374471	412481	360759	411630
222.047	303846	301144	345838	381072	336930	378697
222.054	281730	281234	323674	352291	314997	354844
222.061	263799	261880	305902	330939	294039	332387
222.069	250758	244116	288739	309735	275607	311034
222.076	235743	226205	268959	285716	257841	288739
222.083	220589	210384	250503	264252	237056	268057
222.09	208081	194991	234194	245801	218837	249554
222.097	198969	185315	221850	232224	204917	236949
222.104	193108	178385	215161	224287	197989	227446
222.111	188681	173614	208469	216524	189707	218505
222.118	181310	167156	200472	206931	181379	208429
222.126	172155	157592	192631	195895	171248	198189
222.133	164925	149497	183768	185101	161891	187215
222.14	159836	144299	176443	178529	156011	180848
222.147	159292	143343	174668	175870	152613	179090
222.154	157297	142542	172729	173406	149873	177493
222.161	154020	138274	170054	169532	144923	172544
222.168	149341	134379	164565	165139	137766	166129
222.176	144182	127703	157535	157154	131423	157163
222.183	139116	123465	153718	154371	128529	153801
222.19	138493	122770	153455	154056	129311	154206
222.197	139493	123803	154146	155980	130025	154129
222.204	139632	124077	152589	154089	129646	154139
222.211	136250	120907	150561	150144	125938	150554
222.218	133381	115507	144727	146254	120066	144653
222.226	130120	112703	142005	143010	117638	141256
222.233	129960	113620	141787	142560	117366	140273
222.24	131357	115358	142755	143950	119095	142162
222.247	132259	116221	143168	144633	120838	143074
222.254	131711	113916	141272	141696	119322	139488
222.261	126437	111652	136287	138342	114807	135768
222.268	124661	107898	133460	134395	112026	134548
222.276	123901	107725	134501	133809	112070	133807
222.283	124898	109118	136647	135844	114860	134866
222.29	128099	111930	138378	137559	116587	135336
222.297	126669	111328	138113	137960	115445	136182
222.304	124943	108344	134624	135762	111994	132917
222.311	121170	103943	131295	131709	109369	129141
222.318	120418	104011	130330	130878	108962	128754
222.326	123273	105160	134166	132652	111314	131840
222.333	125709	107938	137195	135931	113442	133581
222.34	126178	108534	137027	137573	114146	133903
222.347	123332	106673	134107	134618	110763	131432
222.354	120441	102006	130923	131724	107373	128475
222.361	118249	101301	129330	129640	106416	127747
222.368	119963	103500	131691	131413	108091	129757
222.375	122649	105196	133650	133871	110508	133201
222.383	125155	105381	135167	135904	111083	133783
222.39	123181	103004	134651	134152	108987	131212
222.397	119969	100456	130790	130127	106104	127567
222.404	117595	97358	127691	126816	102929	124809
222.411	118729	99149	129259	128644	103528	126389
222.418	120920	102304	132683	131479	105559	128298
222.425	122334	104507	133715	132704	107692	129835
222.433	120199	104306	131735	130735	107230	128773
222.44	116425	99111	127801	126210	103213	125577
222.447	114012	97514	125470	123449	99955	121561
222.454	113815	96058	123701	124961	99729	121199
222.461	115464	98155	125741	125736	102765	122168
222.468	116920	99473	126688	127155	105099	125165
222.475	116149	98187	124700	125669	103536	123497
222.483	113828	94619	122192	121301	99396	120367
222.49	109890	92295	117355	116776	95505	115827
222.497	108922	91858	115269	115787	94870	114261
222.504	109800	91836	116445	116995	96341	115936
222.511	110609	93055	119993	117611	98565	118419
222.518	108271	93286	118016	117646	97507	117371
222.525	104705	89447	113645	114222	94247	114861
222.533	99408	84836	109638	108839	89221	109792
222.54	98321	83392	106868	106617	88183	106997
222.547	99851	84001	107643	107301	89758	107482
222.554	102100	84323	109713	109527	90782	108417
222.561	101662	85623	110087	110142	90791	107910
222.568	99159	82587	105905	106827	87377	105155
222.575	95596	79580	101642	102696	83154	100315
222.583	91795	77504	98156	99104	80760	97421
222.59	91826	78157	99076	98663	81557	99059
222.597	94248	79837	101792	101509	83206	101229
222.604	95665	81286	102926	103434	84333	102317
222.611	95015	79737	101991	101577	83800	100992
222.618	93165	76741	98158	97641	81054	97135
222.625	91041	73285	95922	95018	78103	96594
222.633	90696	73000	97137	96207	78329	96344
222.64	93556	77121	100984	100135	80451	97628
222.647	95331	79799	104169	102413	83207	101557
222.654	94635	80470	105441	102542	83023	102704
222.661	93676	77921	103820	100668	81794	101187
222.668	92469	76179	102288	101372	78924	100083
222.676	94365	76180	101986	101808	78094	102087
222.683	97616	79701	107205	104557	81066	105805
222.69	102583	83121	112215	109410	85054	110573
222.697	104152	85425	114034	111480	85547	112251
222.704	104031	84934	112710	110584	82961	111742
222.711	102577	83028	113039	109709	81297	110653
222.718	104710	82967	114062	112030	81146	111655
222.726	108722	86523	119117	118569	84438	117742
222.733	114715	90996	125799	124471	89967	125159
222.74	120190	94119	132969	129205	93887	130159
222.747	121833	95743	136206	131632	94064	132439
222.754	123295	95435	137070	134155	92342	132131
222.761	129164	96916	140959	137332	93175	135185
222.768	137686	103835	149424	144254	97813	143109
222.776	148905	111944	161056	154326	105647	153450
222.783	161882	120319	174251	165452	112599	164844
222.79	173761	125839	186013	177902	115620	175189
222.797	185357	130948	200003	189206	118571	185221
222.804	200779	139621	219137	203443	125861	201951
222.811	222026	150718	249406	224667	137825	224722
222.818	247720	165329	283695	253619	152343	254130
222.826	276278	180614	314891	283730	167521	284058
222.833	301758	194681	340118	312920	181821	309225
222.84	329595	209149	366969	339942	193624	331022
222.847	362767	227282	397511	367724	206269	356254
222.854	400383	247547	433269	402935	226586	388466
222.861	448590	275097	478620	441143	249939	426982
222.869	510759	310500	531057	487514	276586	468869
222.876	577973	349148	592913	547770	307782	522238
222.883	632347	386911	658433	616660	347682	582179
222.89	655058	404663	707057	675486	387812	637342
222.897	644290	399354	721812	697216	410340	666655
222.904	610902	382405	698287	678928	409863	663009
222.911	577807	371589	654826	639011	393221	632093
222.919	550512	369984	610136	598933	378163	594106
222.926	526998	372674	575742	569822	368300	564156
222.933	510903	375078	553331	550649	367527	539602
222.94	499570	376458	541321	539445	371788	525656
222.947	492220	380539	534875	532088	379650	524622
222.954	489063	384863	531006	528352	388069	525930
222.961	482133	387808	520755	524204	394665	526174
222.969	471442	389678	510521	515221	397603	519525
222.976	454689	384716	494886	502360	396962	509424
222.983	436829	375933	476192	489768	391053	494616
222.99	420750	367293	459384	481265	386847	479235
222.997	404686	358888	445155	467560	381660	464565
223.004	387792	351310	429249	450707	375496	449364
223.012	369465	338705	411731	433175	365490	434126
223.019	349915	324058	389578	412704	350044	417779
223.026	327393	307446	367254	393557	332930	395882
223.033	307500	291405	344167	372826	317795	374738
223.04	291470	274084	326035	353728	305877	353302
223.047	275602	259472	308051	333927	293815	333205
223.054	259756	243864	289800	312964	276802	312380
223.062	242717	226696	269029	290269	254510	290894
223.069	225481	210814	251458	267186	233279	266198
223.076	212850	196422	238158	250083	218509	249228
223.083	205538	186111	229303	237245	208847	237461
223.09	198401	179656	221707	228232	199734	229670
223.097	189665	172339	212372	218633	190886	219954
223.104	183189	164405	201076	206594	180355	210428
223.112	173479	154540	189020	194289	170011	196739
223.119	163828	146036	179479	184483	162405	187922
223.126	159832	142000	175905	178065	157381	182221
223.133	158398	140248	172867	174706	153557	178055
223.14	157158	139018	170192	172304	148708	174136
223.147	152800	134030	164924	164991	142752	168204
223.155	145443	126473	158181	157348	135238	161736
223.162	138843	121214	151615	151287	129449	153644
223.169	136228	119381	148603	149361	126785	149140
223.176	136333	120849	147689	148096	125955	148855
223.183	135583	120360	147840	148136	125375	148921
223.19	132100	116902	144445	144634	120922	145116
223.197	127133	111750	138756	138467	117302	140563
223.205	123139	108066	134763	132543	114243	134027
223.212	121848	105236	131744	130924	112040	131285
223.219	122861	107501	134296	132540	112922	131608
223.226	126148	108761	136315	134390	113376	133092
223.233	125114	106742	135584	134528	112577	131834
223.24	121017	104380	132376	131483	109253	129236
223.248	117233	99404	127141	125490	105132	124801
223.255	116267	97565	123749	123787	103567	121687
223.262	118070	98336	124514	124830	104847	122238
223.269	119491	100121	127625	126743	105980	124462
223.276	119736	100946	126740	125394	107222	125428
223.283	117420	99957	124600	123781	104874	122683
223.29	113856	97506	121723	119616	102645	120001
223.298	113008	95656	120297	117202	101123	118214
223.305	116376	97388	121500	120195	101526	119484
223.312	120119	99609	125170	124235	104647	121387
223.319	122743	100769	128788	124890	106347	122141
223.326	120600	99650	127447	123934	106517	121927
223.333	118549	97538	122986	120714	103630	119315
223.341	116737	95113	120804	120859	101207	117529
223.348	117398	95883	121546	122912	102777	119184
223.355	121362	99448	125873	126602	105053	123219
223.362	124264	102616	129737	129352	106731	127548
223.369	124021	102262	130477	128614	105068	126664
223.376	121191	99876	127734	126107	102382	124226
223.384	118052	97103	126566	125432	100535	123278
223.391	117098	96603	125491	124679	101288	122395
223.398	119315	98887	129023	126073	104450	124563
223.405	122786	101993	132537	128443	105678	127466
223.412	123590	102493	132303	130227	106277	128033
223.419	121587	101013	130674	128485	104386	125397
223.426	116744	98222	125838	124882	102089	123726
223.434	113112	96288	124417	123328	99545	121478
223.441	113817	98054	125193	126072	102001	123798
223.448	116751	100910	127229	128461	105337	127003
223.455	117535	101551	127613	129272	105373	126398
223.462	115055	99561	126649	125793	103150	123502
223.469	111526	94839	122559	121247	98235	120265
223.477	109263	92324	117880	118852	96686	116927
223.484	108606	92716	117469	118716	97680	117517
223.491	110887	94396	119495	119446	99361	118826
223.498	112123	95613	120006	118762	100220	118544
223.505	110131	93038	118686	116596	97921	116953
223.512	105539	89572	113861	111005	93737	111732
223.52	102069	86587	110190	109177	91308	108967
223.527	102218	85989	108632	108424	90635	108048
223.534	103912	87644	111323	109893	92384	111808
223.541	104309	89940	112048	111143	93083	112092
223.548	102860	88745	110127	110517	91062	110859
223.555	99097	85638	107041	106748	87896	106121
223.563	95224	81410	102259	102891	84506	102329
223.57	93640	79710	101288	101903	83363	101494
223.577	95462	82430	103505	104220	85758	102965
223.584	97385	84028	106120	105291	86935	105103
223.591	98623	83858	106590	105324	87305	104539
223.598	96677	81446	104004	100825	84436	101564
223.605	93075	78812	100525	99452	81216	98250
223.613	92173	77650	98651	98692	79829	97519
223.62	95521	78898	99861	100646	82689	100961
223.627	97210	82182	104127	103462	86096	103721
223.634	99392	83842	107121	104956	87002	105994
223.641	98707	82161	107012	104004	85168	104588
223.648	96657	79424	103967	101521	82209	102760
223.656	95769	77906	103922	101421	79899	101705
223.663	96529	79348	107178	104692	81638	105165
223.67	100416	82452	111971	107964	85159	108737
223.677	105476	86159	115313	111918	87009	111696
223.684	105894	85676	116792	113054	87162	110723
223.691	104408	84313	113903	111450	84525	109746
223.699	104457	82284	112948	110723	83306	110041
223.706	106902	83596	115676	113414	84903	111644
223.713	113274	86703	122429	118475	88283	117393
223.72	118964	91791	129325	124436	92311	124356
223.727	120548	93674	133442	128304	93794	127132
223.734	121498	93370	134828	129631	93824	128550
223.742	122876	93338	137120	129558	92779	131115
223.749	127139	96441	141761	134953	94454	135691
223.756	136723	102575	150639	143952	99967	142471
223.763	145149	109708	160252	154007	106151	149285
223.77	151372	113946	166629	160644	110596	156672
223.777	157783	116682	173883	164969	112595	162696
223.785	164699	119452	180444	169234	114348	168258
223.792	173988	125124	190548	178344	118350	177892
223.799	186778	134049	206302	192354	126572	191496
223.806	205654	145824	227727	210946	136990	208271
223.813	226528	156339	249589	230479	148094	224374
223.82	244456	165361	274301	251878	156112	243955
223.828	265061	175421	297144	273418	163550	267632
223.835	288308	189783	321984	296934	177471	288737
223.842	316748	208719	352298	324146	195591	316103
223.849	346372	229355	382458	355517	214433	345588
223.856	373174	247967	410990	386961	234278	378338
223.863	392489	260113	434810	409332	248756	402390
223.871	409886	267972	451230	423959	255846	413831
223.878	431868	280125	470365	443274	263581	425065
223.885	455269	298703	491656	467052	277186	448216
223.892	475148	316556	516294	496219	296995	475819
223.899	483475	329026	533073	516147	316460	498968
223.906	490080	345679	531300	522251	325906	510649
223.914	519245	373170	538398	540191	335595	526890
223.921	566788	401336	578000	586877	357269	572771
223.928	598749	408938	626523	646372	395363	648890
223.935	594794	404378	639637	665827	418944	696807
223.942	571644	397873	621375	638459	415230	685548
223.949	540877	392698	589476	598789	401337	638724
223.956	510446	386236	558239	563447	388642	592830
223.964	484470	377856	530846	534223	380946	559410
223.971	466355	374037	507633	513661	377581	534879
223.978	451856	372773	491366	502403	383008	515262
223.985	438590	371717	480150	494423	386585	502428
223.992	425039	365817	467560	482992	382374	492418
224	407837	355280	449589	467223	372808	471185
224.007	387443	347473	427371	446477	361624	448080
224.014	365451	334767	406942	427580	351168	430129
224.021	346811	323005	388812	413016	343597	415816
224.028	330360	314352	376150	396793	335742	404270
224.035	313180	304138	358770	380691	324117	387876
224.043	295517	288579	337266	359497	309488	365325
224.05	274410	268662	312629	334057	291711	337293
224.057	256531	252101	292075	311684	274864	314842
224.064	242403	236823	276158	292430	260467	298272
224.071	229953	225820	264614	278201	246506	285271
224.078	219177	215274	253624	263367	234552	271529
224.086	208049	203377	239758	247654	220533	257091
224.093	195635	190039	224821	231092	205528	240795
224.1	183714	175963	209473	215467	191100	224762
224.107	173859	166530	198597	203775	179473	212370
224.114	170024	160178	191654	196621	173659	204846
224.121	167043	156765	185944	191147	168674	197879
224.129	162056	150901	181337	185072	163651	189705
224.136	155123	143018	174984	177514	154647	181053
224.143	148187	135756	165705	167777	146425	171695
224.15	142446	130143	160444	159764	139313	163782
224.157	140555	125854	158335	156333	135227	159318
224.164	138930	124213	155875	153637	133862	157084
224.172	135927	123261	152264	152021	131978	154049
224.179	132268	118948	146539	147296	126192	148725
224.186	128800	113580	140194	140113	120424	141539
224.193	123835	109670	137098	137412	115488	136885
224.2	123499	109836	137347	135541	114298	136716
224.207	125633	112167	138745	136967	115989	137387
224.215	126196	113669	140716	137459	117854	138686
224.222	124166	112031	137863	133987	114493	137296
224.229	121580	106499	133411	129436	109524	133879
224.236	118930	103075	130129	125210	106850	130274
224.243	118616	102897	128813	125925	107090	128660
224.25	120911	106355	129963	129454	108963	129257
224.258	123469	108847	133810	131395	112160	130784
224.265	123351	108137	133225	131579	112435	130002
224.272	121433	105505	130919	129311	110049	128240
224.279	118652	102092	127463	126445	105931	125619
224.286	118347	101807	126743	125093	105883	125709
224.293	121131	105224	130068	127338	108834	128098
224.301	122454	107815	133202	130914	111690	129754
224.308	121565	106529	132935	130668	111946	129674
224.315	118313	103408	130324	128193	108751	128403
224.322	115061	100215	125379	123746	104869	123591
224.329	113840	98532	125079	121708	104651	122649
224.336	114879	100581	127081	125529	107565	123037
224.344	118193	103251	130548	127992	109981	126327
224.351	119996	104698	130427	128516	109456	128083
224.358	118138	102392	128668	125644	107265	125120
224.365	114901	98130	124882	121761	102863	122226
224.372	111281	96319	122581	119150	100563	120721
224.38	111559	98051	122290	121627	100930	121234
224.387	112190	99417	123685	124598	102666	121772
224.394	115001	100691	125039	125313	104053	123532
224.401	114486	99023	124041	123353	103432	122151
224.408	110279	96550	119081	119600	100174	118260
224.415	107572	92381	117364	116459	97144	115473
224.423	108543	91766	116396	114947	96479	116403
224.43	109011	93668	118004	117708	98342	117317
224.437	110836	96114	119098	120307	99988	119193
224.444	109282	95126	118173	119165	99025	118237
224.451	106859	92105	115957	115894	96123	115439
224.458	103466	88090	112611	111412	93271	110282
224.466	102329	87506	111140	110170	91537	110728
224.473	104487	89921	113149	112220	93136	111945
224.48	106313	91184	114769	114975	96040	113191
224.487	104702	90405	113850	113805	96830	112516
224.494	102796	87202	110689	109165	93351	109337
224.501	99727	83373	107416	105337	88995	106510
224.509	97339	82632	104369	104155	87387	104154
224.516	97851	84448	105973	105030	88730	106311
224.523	100034	87135	108421	106504	90588	107166
224.53	99411	88136	108380	106786	90076	107740
224.537	97059	85135	104684	104544	87747	105384
224.545	93506	80083	100761	100801	84604	101175
224.552	91545	77895	99529	98278	81417	98094
224.559	92779	78097	99866	99574	81430	99125
224.566	94818	80677	101477	101969	83923	101633
224.573	96556	82371	103926	103220	85764	102118
224.58	95717	81373	102047	99972	84179	100794
224.588	93116	77271	98120	96889	79997	98427
224.595	90792	75079	96821	94756	78416	95669
224.602	91897	75581	97676	96028	79012	96379
224.609	94895	78211	100074	98377	81365	100134
224.616	97250	80363	104131	101926	84166	103669
224.623	96958	81522	104764	103582	83620	103278
224.631	94368	78609	102613	102220	81659	100981
224.638	92865	76253	101840	99944	79352	100982
224.645	93402	76497	104324	100956	79508	100923
224.652	98005	78956	109064	104934	82498	105119
224.659	102216	82179	113615	110536	84488	108993
224.667	104903	84508	116760	112570	86409	112020
224.674	104667	84335	117402	113179	85463	110962
224.681	104291	81885	116952	114056	83510	110772
224.688	105944	82281	118299	114570	83802	112032
224.695	110962	85795	122193	117715	85557	115763
224.702	116127	90897	127888	124354	88718	121969
224.71	119646	93573	131844	127668	91541	125867
224.717	120681	93512	133020	127987	91677	128245
224.724	120526	92947	133040	128349	89977	128013
224.731	121614	93065	134774	130027	89878	131693
224.738	126683	97466	139755	136569	92845	136595
224.746	133246	101537	147634	141448	98931	142732
224.753	140365	106599	154714	149823	104847	148826
224.76	144450	109308	161183	154348	107366	153116
224.767	147717	111090	164702	157615	105792	155159
224.774	153281	114435	171330	163411	107038	159950
224.781	161749	121192	179242	172114	112232	170863
224.789	174058	129586	194723	182542	120481	183057
224.796	187734	139535	211919	195756	129652	195475
224.803	200662	147508	226616	209947	137270	208116
224.81	213374	153730	239413	222088	142136	220532
224.817	227935	159289	253887	237101	147485	232241
224.825	245869	169811	272498	254684	157062	249665
224.832	269077	185051	297403	276497	170411	273577
224.839	296836	201134	324700	301764	184644	295787
224.846	324605	217549	350200	327393	198412	316131
224.853	353573	233639	374824	356381	213355	337252
224.86	382716	253084	406700	384259	231701	363464
224.868	410916	268789	441926	418505	254327	395058
224.875	426655	278241	463473	446346	276277	421910
224.882	430556	283974	471127	457748	286559	439657
224.889	432700	290898	471306	456846	286128	441389
224.896	438110	299134	472071	455210	286831	442079
224.903	438145	307585	475488	457290	295326	445150
224.911	434800	312163	476670	460599	304067	448060
224.918	433191	319631	473587	465863	312776	450362
224.925	433027	324365	472578	467881	320307	455301
224.932	433696	328085	470995	467772	329183	458422
224.939	426464	330139	463440	458535	329740	454741
224.947	414593	330710	451498	448232	327670	447615
224.954	410073	329795	442713	442980	328669	441283
224.961	409042	332205	438015	441113	335290	438565
224.968	406288	335260	438536	440436	340804	438786
224.975	403726	339736	438461	441955	346323	437340
224.983	397750	339594	436618	443485	345879	433737
224.99	391618	336000	430978	436090	342580	429547
224.997	386384	329692	426349	430138	340393	421753
225.004	381310	328751	423401	426257	340591	421061
225.011	378827	331355	423766	428366	339290	421120
225.018	378648	328185	422810	427822	339968	420094
225.026	374824	323055	418551	426157	337133	414881
225.033	367944	317956	410380	418098	327804	405242
225.04	361382	313141	399717	410237	317406	397560
225.047	355899	306958	394688	404522	313705	390821
225.054	352519	306010	391867	400538	309786	389226
225.062	351683	302954	389313	397822	309039	389612
225.069	346708	298015	385194	392495	304893	383752
225.076	338320	291029	376092	383882	296103	376879
225.083	330267	283344	364793	372682	286880	368063
225.09	320100	273297	353411	362415	279582	360464
225.097	314007	267161	344552	354068	277063	354778
225.105	305845	263983	334136	346064	277171	347157
225.112	296623	259310	324981	334625	274209	337942
225.119	281255	248656	312205	320407	263180	325721
225.126	264130	235393	294874	302003	249862	307587
225.133	251431	222976	276214	286771	238251	292870
225.141	240430	213181	263396	272573	229275	280258
225.148	230063	205465	253816	262785	221397	269110
225.155	218265	197930	241971	250650	213849	256288
225.162	205751	188537	226798	237945	203059	239016
225.169	192284	176577	212287	222953	190314	223436
225.176	180848	164675	199375	209179	177004	208097
225.184	170954	157428	187636	196563	169530	197437
225.191	163252	153551	182912	189293	165634	190096
225.198	159776	149172	179095	181979	161028	183569
225.205	153297	143187	172008	175377	154808	177355
225.212	147220	135665	163607	166750	144857	168578
225.22	138927	127520	154797	157843	136672	156323
225.227	134236	123398	149689	151736	130735	151530
225.234	133126	123158	146856	149570	128636	149998
225.241	132620	122142	147199	149949	128709	149513
225.248	130899	120972	145675	148028	125204	146843
225.256	127236	116716	140273	142101	120759	141458
225.263	122475	111287	135412	136497	115551	134602
225.27	119923	107039	132368	132744	111747	129963
225.277	119855	108290	131626	133151	112275	131017
225.284	121739	109202	133064	134546	113982	132617
225.291	123707	110196	134643	135450	114373	133436
225.299	122980	107771	133330	133031	111711	131122
225.306	117973	103383	128821	128224	107924	127239
225.313	113785	100775	125461	125200	105524	124587
225.32	113213	99919	125741	124816	105342	124402
225.327	116655	101970	128896	127847	107532	126044
225.335	119739	104850	130853	129376	109982	127772
225.342	117740	103603	130182	128597	110218	127023
225.349	115966	100855	127237	125223	105919	124429
225.356	113214	97725	123035	122511	101347	120568
225.363	110817	96259	122323	122430	99742	119114
225.371	112783	98293	123742	124117	101365	121591
225.378	116199	100307	125744	126108	103531	123275
225.385	116036	100445	126818	126101	103369	123750
225.392	113277	96722	124680	123623	100516	121688
225.399	110986	93493	120733	119824	96828	118897
225.407	109188	91895	118951	118226	95509	117823
225.414	110590	94880	120008	119503	97926	119547
225.421	112315	97492	121514	122074	100115	121669
225.428	112902	98012	122687	122893	100832	121556
225.435	110188	95535	121478	119815	98912	117799
225.442	106896	90877	115344	116158	95030	113339
225.45	104218	88533	112251	113571	91981	111558
225.457	104351	89900	112469	113617	92706	112311
225.464	104255	91505	114699	115413	94598	114037
225.471	105846	93385	116133	117297	95375	115624
225.478	103453	90556	113271	113940	94688	113067
225.486	100713	87247	108847	108478	90122	107585
225.493	98464	82697	106714	105265	86897	105214
225.5	97306	82616	105709	104102	87525	105672
225.507	98478	84551	106571	105901	89233	107205
225.514	99562	86831	107614	107126	90378	108439
225.522	99219	84588	107395	107244	88793	105990
225.529	95198	80691	102248	103120	84229	101995
225.536	91021	76710	98823	98086	80668	97458
225.543	90451	77054	97851	96238	80745	96168
225.55	91854	79482	98944	98616	81968	97626
225.558	93944	82097	100178	99693	83472	99526
225.565	93133	81157	99078	100148	82142	100131
225.572	89484	78174	96197	96315	78894	96441
225.579	85590	73859	92257	93094	76261	92493
225.586	84868	72253	91670	90475	74878	91103
225.593	87291	74247	93546	92905	77529	93295
225.601	90303	76611	96776	95226	80971	95796
225.608	91424	78630	97931	98477	81716	97067
225.615	90515	76846	97283	96715	79681	95802
225.622	87299	73641	95050	94562	76934	93250
225.629	86118	72363	94175	94443	74494	92056
225.637	88387	73010	94953	95996	75353	95219
225.644	92151	75149	99245	99369	78181	99251
225.651	95388	78465	105239	103057	81062	103590
225.658	96673	78854	106609	103972	80584	103269
225.665	94415	76791	106317	102189	77788	102133
225.673	95804	75491	105497	102650	76729	102511
225.68	97932	76558	107404	106285	77961	104527
225.687	102404	80040	113965	110961	81538	109957
225.694	106394	84618	119005	115841	86001	115077
225.701	109692	86526	122439	117302	86649	117044
225.709	110957	84560	121612	117358	85477	118094
225.716	110800	83940	122650	117439	82873	118907
225.723	113523	85130	127153	121501	84186	122117
225.73	120576	90213	134942	128870	89044	128523
225.737	127980	96569	142714	136039	94900	136306
225.745	133679	101608	148724	142154	97782	142036
225.752	138449	103556	153139	147717	98175	144417
225.759	141253	104408	156905	151594	98350	147787
225.766	146410	106722	163686	157561	101909	154408
225.773	157125	113270	175279	168322	109430	162773
225.781	168780	123265	188494	179464	116020	174102
225.788	181997	132042	203020	191332	123007	186845
225.795	197272	139845	218123	203963	128217	198337
225.802	214682	147712	238050	218225	133284	211692
225.809	237863	159055	263264	238782	142436	230390
225.817	268882	177828	296920	270800	158514	259146
225.824	307893	204367	338108	308227	178556	291453
225.831	352397	231606	381808	353028	200361	328933
225.838	397476	260715	429769	397365	221318	372028
225.845	444735	284518	479656	439265	245332	416452
225.853	497688	311692	528888	481172	271647	460129
225.86	552690	345385	583669	530181	305163	509843
225.867	608169	381901	643950	594472	346535	564723
225.874	646817	416028	699481	657554	386877	617279
225.881	661577	436077	729377	695640	419689	657066
225.888	655894	440454	724962	698215	434069	677695
225.896	649566	441103	707045	690343	429956	677025
225.903	652822	449818	702593	692055	429934	671871
225.91	658273	466028	706248	700163	441761	675493
225.917	663692	480057	706856	704797	457711	681469
225.924	668454	493159	707787	703158	475786	679675
225.932	671699	504337	705593	703957	486452	680561
225.939	669526	511842	702524	700483	496375	684023
225.946	663536	521372	697914	699114	509238	689930
225.953	657620	531902	695706	700475	529722	695919
225.96	650673	537078	692254	704470	545261	697593
225.968	642275	539875	685161	702147	554230	690619
225.975	630850	537464	671435	694031	554086	677706
225.982	611790	530144	653759	680052	548403	665888
225.989	590018	519618	635136	663252	540545	649502
225.996	570371	511540	617996	649308	535077	638206
226.004	550432	502043	601826	632688	529002	627350
226.011	526747	487381	582483	614835	520708	609357
226.018	496500	465016	556309	590946	502903	584220
226.025	461831	439117	519159	559209	476229	551635
226.032	425661	408551	482985	526223	447687	514136
226.04	395115	380363	448627	488871	421433	479944
226.047	371293	358264	422497	456095	397911	451928
226.054	348139	338001	399827	428733	374234	427166
226.061	328355	316307	380770	401571	349774	400300
226.068	310939	295286	357480	374476	325341	374763
226.076	294256	274566	334741	350335	301710	351079
226.083	279763	258926	314793	333137	282464	332317
226.09	270660	248102	303298	319800	270010	317822
226.097	261181	238683	292385	308086	259090	308082
226.104	248219	229032	281200	292702	248192	293066
226.112	235570	217308	269661	276693	235578	278943
226.119	224138	206716	254777	259914	221646	264755
226.126	215964	196771	241785	246974	210046	254828
226.133	209800	190787	233700	240247	205242	246735
226.14	204789	184743	228919	236141	201131	239285
226.148	199110	179978	223757	228926	194309	229653
226.155	192105	173386	213648	218846	185167	219409
226.162	183461	163474	202188	206906	175210	208271
226.169	176344	156280	195049	199739	166526	198931
226.176	173663	152926	191063	195033	164379	194429
226.184	170146	151430	186995	190910	162215	192673
226.191	168148	149495	185148	187930	160093	188415
226.198	163224	146319	181413	181986	154003	182271
226.205	157007	140896	175151	174744	146750	173042
226.213	152871	135195	168153	168609	141372	165836
226.22	150210	133012	165326	165452	139098	163971
226.227	150782	133572	166331	166117	140152	165814
226.234	152039	135379	167848	166656	140482	167001
226.241	150506	133703	165976	164663	137722	163216
226.249	146307	128441	160239	159359	132995	158193
226.256	140349	122292	154912	153846	128590	152116
226.263	138313	121056	151763	151674	127242	149821
226.27	141652	122227	153624	154403	129415	151961
226.277	143722	123868	155388	156454	131393	153747
226.285	141523	122899	156061	156299	130177	153902
226.292	137522	120794	152253	152084	125108	150307
226.299	134151	117409	146978	147771	121238	147194
226.306	131197	116218	143935	145326	119758	144925
226.313	132666	116651	145697	145062	122450	144485
226.321	134759	119171	148761	147577	125012	146429
226.328	135495	119002	149494	149057	124194	146226
226.335	133754	115878	146887	146021	120922	143372
226.342	128309	112212	142317	142413	117052	139743
226.349	125288	109096	138116	140046	114369	137298
226.357	125137	108569	138190	139804	114902	137677
226.364	126679	111174	140937	140977	116381	140101
226.371	128103	112640	143192	142135	117218	140317
226.378	126822	111427	140299	140929	115016	138062
226.385	123745	107791	136366	136280	110897	134332
226.393	119497	104229	134087	132889	108405	130965
226.4	118738	103145	131435	132673	107683	130497
226.407	120909	104325	133317	133948	109554	131547
226.414	122048	105890	134365	132702	110723	132574
226.421	120182	103529	133538	131745	109619	130561
226.429	117726	100041	129910	127910	105702	125875
226.436	114022	96479	124878	123755	102015	121905
226.443	110999	95765	124167	122144	99967	120237
226.45	111500	97485	123902	124818	101115	121836
226.457	113870	98741	124542	126278	104148	124135
226.465	114227	96629	124379	124149	104056	123644
226.472	111907	94520	121711	119675	99501	119966
226.479	106578	90430	116550	116477	95059	115610
226.486	103905	89503	113701	113802	92713	113517
226.494	104609	89989	114107	114727	93366	113643
226.501	107025	92103	116363	116453	95690	114790
226.508	107121	91668	115933	117428	96201	114582
226.515	104964	89387	111331	114769	93733	111679
226.522	100547	85692	107674	108660	89452	106985
226.53	98234	82813	105363	105532	87304	103846
226.537	97701	83305	105946	105698	87937	104729
226.544	98779	83944	107312	108159	89039	106652
226.551	99605	85909	107550	108956	89580	107060
226.558	97569	84776	105361	105359	88418	105661
226.566	93511	80307	102500	100294	84336	101362
226.573	90893	78197	99237	97102	82395	98872
226.58	91828	78374	98516	97242	82700	97916
226.587	93944	80070	101387	100661	84159	99713
226.594	95975	82604	103900	103099	84952	102247
226.602	95860	82605	103663	102137	84891	101577
226.609	93423	79622	99987	98367	82262	99648
226.616	91597	76744	96637	96025	78541	97367
226.623	91744	76524	96222	95374	78169	96633
226.63	94132	78892	99398	99133	80763	99933
226.638	95631	81743	103628	102378	83595	104153
226.645	96947	82765	105214	104229	84448	105947
226.652	96665	83705	104010	103699	82384	104480
226.659	95616	82205	102123	102900	80469	104191
226.667	97720	82611	103601	105200	80174	108474
226.674	103387	87497	108875	111533	82575	116979
226.681	109668	93676	115828	119265	86530	127832
226.688	113244	97522	121051	128488	90087	139451
226.695	115426	97192	125509	132531	91551	147030
226.703	114842	93964	127486	131837	91611	148468
226.71	115991	91160	127747	128483	90861	143749
226.717	120351	92659	130651	130792	90988	139896
226.724	126925	97088	138375	136223	94917	140218
226.731	134136	104023	147560	142213	98176	144656
226.739	140514	106783	155064	146569	100262	148837
226.746	144734	109503	160014	153922	100360	151733
226.753	150491	112303	166986	161479	102526	158136
226.76	161961	118166	176688	171357	107546	167291
226.767	175161	126718	191570	186397	114970	179964
226.775	188708	135233	206472	197382	122041	192635
226.782	197897	142000	217662	206774	127096	203296
226.789	206724	146768	227522	216261	131417	211574
226.796	217830	153213	240024	226306	136749	222039
226.804	235298	164067	261139	241332	144932	238396
226.811	257719	180095	285080	262590	158038	259582
226.818	286253	199156	313085	288502	173492	284499
226.825	319402	218611	342885	315576	188736	308194
226.832	365859	243846	383368	348432	203978	330929
226.84	433574	280480	441941	398884	226776	366920
226.847	515010	320150	526207	473294	267461	425502
226.854	581641	349972	607931	549261	318472	499547
226.861	613469	366893	657225	599254	356491	555800
226.868	628476	388370	679490	625887	371578	587252
226.876	650952	415045	698764	643522	380219	608390
226.883	670589	432037	721234	670045	402413	635344
226.89	674884	441032	734479	695141	425943	662683
226.897	654041	437205	727129	702539	437786	672229
226.905	620647	425563	696445	676162	436962	661470
226.912	590974	416436	652958	637212	422615	631172
226.919	566215	414448	616743	603518	408170	596460
226.926	548730	415851	592679	578846	397503	569338
226.933	538471	420882	577378	566809	398513	556620
226.941	531801	426288	568046	565235	406978	555244
226.948	526055	432583	566458	565446	416324	557253
226.955	521064	436294	562498	563470	423917	557689
226.962	512044	434552	553290	558432	428922	554321
226.969	497955	431330	539869	548954	427281	546044
226.977	482635	424347	526258	536286	425870	531654
226.984	471024	416663	510845	526805	424296	520216
226.991	461732	410401	499696	519606	422596	507623
226.998	447200	401341	487383	509281	418926	497107
227.006	431480	390080	469996	490438	410394	486100
227.013	409012	376467	447945	472354	394944	471984
227.02	382794	359359	426091	451550	380484	451470
227.027	361646	340059	404699	434371	365104	428965
227.034	345147	321179	385993	413930	353621	408154
227.042	323429	301533	365713	390156	337244	384968
227.049	298842	281699	343016	363516	319621	361114
227.056	275668	263456	315951	335436	297206	336415
227.063	254846	243415	291737	309108	272812	312405
227.07	238464	227323	273293	287923	253446	290582
227.078	226472	214695	260259	271300	239993	273667
227.085	219112	206648	249140	259271	227253	261069
227.092	212137	197005	237274	247328	215993	250237
227.099	202436	186331	226360	234389	202742	236225
227.107	188659	174805	211543	220531	188703	222270
227.114	178825	165281	200870	207315	179476	209672
227.121	171906	158283	195351	197972	172342	202747
227.128	170947	156365	193339	194487	168349	196955
227.135	168433	153965	190460	189173	163855	192940
227.143	164317	149900	184790	182988	158355	187560
227.15	158098	142220	178864	175551	151251	180417
227.157	153351	136910	172734	168803	142942	171226
227.164	150953	134421	168950	166348	138398	166169
227.172	153116	134526	167946	165856	139516	165579
227.179	153362	133950	167403	167211	141044	166209
227.186	151765	133659	165535	165436	138193	164876
227.193	148065	129728	161895	161587	133338	161405
227.2	145433	124585	157746	158065	129131	155837
227.208	142712	123619	156777	157346	127521	153875
227.215	144821	126268	157881	158814	130354	156053
227.222	147178	129120	161838	162061	133676	158475
227.229	149459	129978	163480	163123	134580	159735
227.236	147028	128148	164469	161546	131984	158809
227.244	145354	126277	161672	157676	128781	155476
227.251	143884	125701	158969	157479	128534	153386
227.258	146551	127649	161726	161916	130845	155517
227.265	153021	132231	167638	164917	135041	160729
227.273	158015	135346	171631	168315	138818	165368
227.28	161480	137272	174359	171524	138785	165788
227.287	160805	136402	174681	172695	137360	165946
227.294	161811	134937	177882	174266	136837	167730
227.301	166283	139632	183910	179629	139360	171729
227.309	174152	146464	191234	187486	145829	179427
227.316	181351	152368	199134	195483	151829	187016
227.323	185376	155314	204862	200056	156350	192467
227.33	188116	156205	206935	202811	157163	194799
227.338	191158	157199	209304	206190	156371	196168
227.345	197522	161660	213612	209751	160158	201427
227.352	204226	168963	221558	218908	167898	210797
227.359	211102	173973	232243	226790	174176	219672
227.366	216898	176443	239023	232333	176964	224440
227.374	217514	177817	241339	234850	178391	226531
227.381	218211	177188	242454	236228	177429	228262
227.388	219931	180292	244211	239860	179148	233007
227.395	225356	185026	247400	245855	184286	237178
227.403	230215	189416	253309	253525	189237	246175
227.41	233571	192072	258852	257921	193908	251119
227.417	233097	191503	260204	258212	194185	251251
227.424	229204	188722	256816	257660	192033	249030
227.431	227907	186509	254133	256300	190541	248358
227.439	230449	187524	256508	255787	192743	250949
227.446	230910	190883	256955	256830	194943	252877
227.453	230447	191824	255689	257897	194423	254677
227.46	226191	190139	249951	254393	191580	252069
227.468	218618	182510	242471	247812	188005	244782
227.475	213005	177186	234522	241106	182112	239334
227.482	209254	173736	229902	236712	179714	233749
227.489	205520	171923	226187	232912	179555	229930
227.496	202110	167900	221532	228688	178290	226124
227.504	195288	163938	214213	220028	174366	219104
227.511	185689	154970	204082	208908	167111	209491
227.518	175658	147323	192692	199628	158902	198155
227.525	168737	142739	184204	192712	154623	191709
227.533	164526	140521	179576	187075	153489	188278
227.54	160405	138408	175086	183107	151588	182678
227.547	154685	133905	168770	175137	145640	175243
227.554	145395	125397	161090	165608	136439	165480
227.561	137956	117108	152201	156705	129035	155990
227.569	132838	111820	144496	148061	123646	149027
227.576	129691	110817	140064	144589	120112	145556
227.583	128157	110871	139138	143182	119074	142403
227.59	125202	109172	137496	140226	116481	138857
227.598	118925	105675	131280	134224	112800	133404
227.605	113180	98956	124853	127425	106944	126805
227.612	109877	95057	120391	122811	101849	122781
227.619	109880	95323	118752	121524	100457	121098
227.626	111617	96142	120863	121789	101205	121837
227.634	111795	96215	121941	123707	101670	121425
227.641	109456	94320	119976	121954	99129	119836
227.648	106841	89523	115538	117484	94221	115275
227.655	105815	86838	113780	114114	91245	113192
227.663	105432	88897	114913	114373	90826	113614
227.67	109005	91072	119165	117920	93716	117909
227.677	114477	93474	123058	121477	95916	121127
227.684	117304	93798	126243	123784	95663	123297
227.692	117805	92818	127028	123089	93609	122615
227.699	120672	91436	128877	125057	92766	123471
227.706	125514	93778	136250	130407	95248	129589
227.713	135972	101181	148785	140691	100666	140314
227.72	150589	110055	167609	153666	106521	152700
227.728	166474	117205	190148	170423	111814	168750
227.735	183385	125004	211055	187014	115769	183452
227.742	200000	131315	229915	204380	122623	199185
227.749	215159	141759	249482	226099	131773	217079
227.757	233099	153836	271563	250285	144194	236648
227.764	254799	168049	295808	272521	155454	259076
227.771	279452	182919	319025	293019	163832	279660
227.778	301953	195779	338701	311264	168830	298122
227.785	320383	207123	358247	327971	175815	317052
227.793	335696	218065	376130	348016	186542	336782
227.8	354574	234853	399753	373407	202031	362756
227.807	376764	253817	426558	400495	220450	387413
227.814	400896	274217	451589	424973	237708	415406
227.822	425649	292006	472419	447614	254749	442911
227.829	450797	308645	495775	472750	269765	461200
227.836	476786	332625	521152	495442	288117	477523
227.843	514755	364196	554483	523476	311018	497128
227.851	566193	400337	597879	565448	345290	529786
227.858	616339	428560	656076	614176	381724	576841
227.865	651577	447466	697549	651813	415035	619746
227.872	667463	467052	719204	677158	438785	653488
227.879	679642	486612	734869	697301	461122	673249
227.887	692825	505751	748923	721545	489272	694255
227.894	696409	522673	759284	742683	517911	716263
227.901	682562	531612	754788	748588	529259	723272
227.908	656931	527991	733165	729660	527264	708354
227.916	630214	515393	700260	700457	517144	682605
227.923	607222	510417	669911	672464	506017	657825
227.93	591422	508500	645630	649536	500123	643910
227.937	578473	505156	629145	639796	499826	635243
227.945	569309	504227	618639	630364	499267	626177
227.952	555571	498134	605574	616308	496398	609210
227.959	531411	481992	586807	598886	491550	588334
227.966	509465	464072	561469	579365	483139	569251
227.973	487566	450380	538036	555044	471136	551264
227.981	472144	440078	523718	540136	458538	531634
227.988	460745	429571	509367	525781	449521	513848
227.995	448879	417385	493473	508173	439054	494177
228.002	431760	405373	476729	489266	424049	476121
228.01	411815	388974	454606	468808	408207	460047
228.017	392435	373964	432264	448379	394624	448148
228.024	377111	358690	414180	433685	383850	435061
228.031	363895	343309	403423	420841	372120	419150
228.039	345827	329943	386364	405709	359152	404016
228.046	324162	309620	366308	383116	341911	380147
228.053	300263	285971	339135	356068	320460	352500
228.06	275375	264640	313143	328522	299339	327824
228.067	256782	248671	291360	303889	278698	307311
228.075	243775	235859	275261	288781	263981	292556
228.082	232995	223520	261600	273990	250975	276536
228.089	222175	211686	247854	256705	234799	261796
228.096	208559	197887	232181	240601	218897	243588
228.104	194441	183221	215997	225082	203919	226771
228.111	183522	171609	203574	210676	191846	212435
228.118	175455	165328	195597	200663	182606	203314
228.125	169603	159560	189209	192874	174192	195906
228.133	165062	151870	184283	186229	167482	188716
228.14	159471	143920	175880	177714	158938	178982
228.147	152317	136499	168271	169876	148598	169069
228.154	145727	129946	159625	163124	141390	161887
228.161	142781	127763	157920	160040	138414	159730
228.169	143577	127808	156858	157892	137281	156755
228.176	143123	128529	157392	156289	134235	153997
228.183	139726	124491	153757	153279	129622	150679
228.19	134692	118226	150516	146999	123956	145474
228.198	133457	116210	146116	143028	121181	142916
228.205	133466	116494	146439	143089	121066	143978
228.212	135397	118179	148526	144810	122674	144854
228.219	136554	119141	150426	146820	124549	145303
228.227	137246	118616	148815	147178	123695	144447
228.234	134373	116360	145400	144861	120651	142173
228.241	131190	113691	143629	140984	117507	138204
228.248	131949	114091	143209	141209	117069	138075
228.256	133558	117858	147052	144354	120036	140752
228.263	137417	120126	151438	147688	123932	144625
228.27	139195	120668	152107	149746	124153	146720
228.277	138866	118882	150895	149152	123415	144645
228.284	138137	117863	148746	148424	120256	141143
228.292	137217	117923	149368	149506	119945	142452
228.299	140196	121502	154821	153310	123261	145050
228.306	143979	125222	159690	157740	128290	150458
228.313	148393	127333	163969	160381	130408	154127
228.321	148215	126325	164874	161015	130246	154415
228.328	147647	124981	162235	159574	128359	151681
228.335	148124	125564	161883	160317	127246	152471
228.342	151248	127283	166164	163248	129454	156732
228.35	155818	130879	170579	168286	134302	163274
228.357	160022	133351	175204	173550	137409	168415
228.364	160523	134571	176214	174427	136780	169312
228.371	157775	130991	174564	172535	134912	166952
228.379	157376	130254	173541	170985	133244	165989
228.386	158946	131172	175353	172991	136215	167983
228.393	163228	134590	179348	178496	137680	173179
228.4	165388	137607	182322	181649	141311	176907
228.407	166420	138047	182127	183390	141802	178351
228.415	160668	135638	180626	180858	139155	174901
228.422	159054	132825	176643	176732	135448	171309
228.429	159793	132278	174994	176245	135313	172499
228.436	161568	132823	178531	178550	137631	175329
228.444	161262	135424	181556	180310	139381	176867
228.451	161569	135543	180408	178886	138333	176928
228.458	157906	131518	173937	174385	135773	171607
228.465	151950	125586	167663	168693	131513	166368
228.473	148748	122179	163857	164811	128437	164162
228.48	147485	123564	163459	163757	129584	164086
228.487	148227	123871	163263	164863	130821	165146
228.494	145953	123031	161690	163090	130149	163888
228.502	141532	118858	155488	157034	127100	158167
228.509	136273	113481	147940	149595	122261	149692
228.516	131281	109682	142439	145269	116634	143090
228.523	129217	109241	141029	143394	116534	141424
228.531	128225	109888	139643	142685	116972	140455
228.538	126768	108882	138203	141058	115592	139006
228.545	124185	105939	134353	136063	111762	135199
228.552	118671	100608	127709	128919	106160	129074
228.56	112587	95890	122953	123671	102425	124477
228.567	109777	94692	121083	122470	100528	121604
228.574	110585	95478	120298	122871	100789	120789
228.581	111581	96134	120683	123164	101231	120648
228.588	110822	95694	117488	119946	98380	119127
228.596	105229	90257	114200	115507	94973	115135
228.603	102026	85754	109878	109347	91536	109728
228.61	101107	83959	109558	108020	90297	108006
228.617	103822	85109	111084	110536	91791	108981
228.625	105131	87183	112583	112135	93692	112386
228.632	105220	87996	113540	112647	92284	112209
228.639	102420	85555	110989	108971	89448	110375
228.646	99605	83035	108716	105767	85409	107182
228.654	97922	82748	109313	106389	83466	106781
228.661	100912	84795	112824	110198	84939	109053
228.668	105190	87969	116637	113870	88645	113154
228.675	109900	89571	118848	116146	90478	115371
228.683	111512	88949	117513	116777	89258	116703
228.69	110532	87007	117782	115031	87720	115428
228.697	110518	85942	120753	116358	85861	116877
228.704	115402	89175	125923	122220	89122	122383
228.712	123288	93889	135253	130239	94002	130538
228.719	132798	100426	147799	138543	99487	137689
228.726	139304	102883	157305	145296	102852	144627
228.733	148199	106059	167925	153149	103383	152356
228.741	159284	112347	181018	163697	106454	161827
228.748	173445	119329	196043	179579	112057	176441
228.755	187357	131205	211692	196581	122712	191477
228.762	202492	141607	229332	216152	132812	207388
228.77	216165	150871	246752	230361	137977	222511
228.777	230692	155961	259604	242312	140154	235314
228.784	243956	162905	274287	253230	144993	248757
228.791	260310	173386	293134	268477	152631	264132
228.799	281942	188127	315719	289627	165914	286575
228.806	303483	205692	339831	313613	181575	310078
228.813	325371	222137	363848	335120	195756	330661
228.82	351249	238073	386798	358780	210010	351979
228.827	389019	258364	416149	385772	225173	376562
228.835	444401	286072	459533	425720	248413	406954
228.842	528482	332616	525808	485128	282820	444633
228.849	661924	412622	634730	577462	335727	508792
228.856	825728	503772	786146	723531	417971	615682
228.864	967118	559528	959424	883216	517457	755046
228.871	1030259	564134	1089246	1001606	599098	882666
228.878	1001588	535160	1126286	1023787	632799	932026
228.885	926681	501522	1073586	969283	606934	907129
228.893	856052	485001	989819	890585	558961	842054
228.9	810210	483738	922371	831816	529564	784622
228.907	781167	484309	881412	799758	515854	751630
228.914	745669	476112	845118	778575	508414	733544
228.922	708111	462915	804674	744886	496284	713537
228.929	678044	454719	764085	711777	481497	691298
228.936	659437	456471	733008	686779	473957	674520
228.943	645691	459922	712806	674874	470479	665863
228.951	632979	460848	696275	671304	468438	659793
228.958	623217	463442	685930	666836	469563	652276
228.965	617379	460751	675781	664990	470652	647110
228.972	612906	462522	670863	667100	475305	643883
228.98	608454	465739	668436	671085	482642	639233
228.987	606836	469734	666237	669570	485206	633929
228.994	605084	472922	660900	663015	487964	626571
229.001	605409	472943	656178	652744	489889	619745
229.009	606241	468772	649694	643942	492216	616499
229.016	599258	465822	641835	642475	497456	617644
229.023	592391	468178	634516	642038	506266	619990
229.03	584113	471802	623691	635346	511737	621272
229.038	569614	470351	612302	627689	513842	615492
229.045	548887	464309	594842	616129	507034	599071
229.052	526661	451158	574699	599688	495452	580058
229.059	501322	436397	553076	581264	483911	558248
229.067	477423	422110	531196	558122	476231	541212
229.074	457381	411157	508014	537190	465847	527579
229.081	433455	400559	479161	514522	452511	512466
229.088	401485	380064	449854	485452	431410	486038
229.096	366338	354354	416748	450371	402899	454048
229.103	333475	329048	386156	415061	373920	419524
229.11	307778	301858	357019	385794	352205	384218
229.117	283070	279442	328317	353593	329932	355158
229.125	260338	259929	302573	324051	307334	328904
229.132	238861	238418	279051	296927	281581	301814
229.139	222043	215558	256083	270188	256251	272925
229.146	206655	196491	236920	247366	233632	248924
229.154	197346	183188	222031	229843	216797	231832
229.161	188352	176677	212258	219093	204878	221593
229.168	180673	170665	203444	209862	194424	212331
229.175	172851	163280	195080	200996	182428	202179
229.183	163481	154611	184691	187367	170093	189656
229.19	156514	144992	176469	177565	158852	179648
229.197	153473	141942	171742	170518	151674	172502
229.204	155506	142177	171549	169439	149022	171051
229.212	158457	142788	174720	171173	149064	171019
229.219	159195	140713	175844	170713	148587	170783
229.226	156188	137485	174025	167379	143911	167334
229.233	150242	132126	167017	161918	137983	160847
229.241	147390	129310	162331	158122	134944	156248
229.248	146857	129068	161560	157203	134828	155630
229.255	148486	130423	162404	159199	134517	156425
229.262	148030	131322	161264	159739	134849	156567
229.27	147542	130967	160101	157209	134305	154949
229.277	143642	128986	158004	153563	132084	150840
229.284	141993	125088	157145	151279	128704	149421
229.291	142689	126138	157386	153461	129080	151615
229.299	147514	128159	162096	157670	132982	154590
229.306	152228	130854	166044	161393	135236	158329
229.313	152875	131023	166699	162828	135201	157803
229.32	151500	128793	165212	162468	133267	156723
229.328	150317	126236	162626	160392	131901	155861
229.335	148701	126820	163405	161159	132502	156940
229.342	152319	129852	167757	165832	134968	159287
229.349	156851	133219	172379	169644	138155	162312
229.357	158584	134230	174125	169581	139321	165218
229.364	154333	131796	171148	166169	136254	164872
229.371	151640	127976	166376	162783	132792	160488
229.378	150447	125640	165273	162456	131558	158079
229.386	151035	127425	166712	165272	133932	161285
229.393	154378	129610	169408	168753	136750	164922
229.4	155298	131194	170490	169450	137547	165524
229.407	154001	129580	166943	166211	135956	162092
229.415	147581	125203	160766	161489	132159	157120
229.422	142740	120829	157398	157570	128426	153864
229.429	141862	120882	158114	157125	128284	154753
229.436	143121	122023	157683	156999	129299	155910
229.444	142674	123104	156810	157041	129773	155450
229.451	138504	119737	154108	152854	126291	151933
229.458	132666	113423	147051	146447	120052	145848
229.465	128760	108936	141772	141851	115666	139984
229.473	126025	108244	139733	139694	114464	137779
229.48	125694	109447	140151	139013	114998	138824
229.487	124998	109420	138505	137691	115586	137810
229.494	121338	106138	135678	132943	112330	133560
229.502	116975	101895	129299	128003	108369	127500
229.509	112632	97190	124366	123736	103055	123323
229.516	110412	94916	120254	120963	101510	119631
229.523	110734	95068	120249	120947	102473	119105
229.531	111348	96102	119687	121614	103376	120374
229.538	109903	94736	118585	118855	101816	119816
229.545	107046	89995	114109	114093	97281	115190
229.553	102169	85830	108328	108692	91389	108922
229.56	97910	83692	105418	105966	88758	105601
229.567	98041	84063	106900	106394	90258	105657
229.574	99938	85678	108138	109035	90898	107801
229.582	99937	85136	108844	108455	90434	108309
229.589	96687	82982	106057	105187	88036	105366
229.596	93023	79246	100771	100068	84257	101212
229.603	91448	77211	97646	98381	81010	98155
229.611	93371	78384	99221	98811	82419	98895
229.618	96453	80384	102539	101055	85302	102102
229.625	99096	83381	104807	105228	87224	103878
229.632	98561	82485	105125	105809	85471	104732
229.64	95531	79689	104130	102786	81543	102330
229.647	94563	77939	104333	100953	80757	101460
229.654	97235	79288	107514	103727	81820	103182
229.661	100071	81090	111203	107704	83845	105640
229.669	104107	83264	115350	111317	85698	109517
229.676	105107	83827	116636	113051	85897	110568
229.683	104769	83648	115897	113840	84930	108895
229.69	105266	83912	116011	114346	83140	109947
229.698	109298	84872	120649	117220	83879	114277
229.705	116247	89050	127889	124125	88988	120462
229.712	123989	92950	136435	131101	93283	127079
229.719	129084	97083	143597	135696	95630	133644
229.727	132302	96895	149058	140352	96337	136877
229.734	137871	100197	154247	145051	96542	142074
229.741	146278	104753	164631	152927	99749	150557
229.748	158685	113257	177057	165281	107125	162803
229.756	170396	120223	192567	177925	115540	174883
229.763	180224	128012	205466	189969	122650	185862
229.77	190471	133478	215036	200776	125229	194961
229.778	200075	137964	224073	208628	127497	202332
229.785	212008	143283	235787	217592	131713	212441
229.792	226003	152747	252971	233725	139122	227284
229.799	240333	165337	270156	251629	149720	242474
229.807	255761	176164	287599	269302	162040	260346
229.814	269386	186952	301663	280592	170245	274230
229.821	278886	194828	311873	291229	176593	287185
229.828	293512	205193	321517	305260	183944	298861
229.836	310944	219023	338901	323673	195981	313472
229.843	336671	236901	361533	341974	212609	330105
229.85	371325	260254	389116	367321	231776	351148
229.857	414070	285282	427550	397774	248825	373859
229.865	460948	310694	473550	439766	275246	406624
229.872	493972	325233	519212	485874	308910	446557
229.879	495338	325571	544326	513546	333185	477241
229.886	480321	321876	538414	511829	339976	483526
229.894	467080	324067	516665	492228	335435	472895
229.901	453237	326997	496312	475955	329594	460791
229.908	436999	329276	480546	464033	327648	450722
229.915	424598	326624	463790	454178	327096	439546
229.923	413422	324143	448415	445676	328248	430692
229.93	402620	323521	436988	436610	328744	425491
229.937	392366	324938	427439	427721	329854	420777
229.945	382947	322774	419074	418670	326829	413176
229.952	372476	317156	407544	407584	322296	400713
229.959	358904	307337	394028	397826	316192	387980
229.966	345700	299060	380443	385689	309286	379384
229.974	335900	294762	371246	378300	306132	372056
229.981	328971	291543	364805	373553	302953	364475
229.988	322059	288349	358576	365131	297838	355973
229.995	315022	282210	347060	353221	292278	346572
230.003	303345	270813	334219	340263	285135	334422
230.01	293608	259799	320163	327612	276457	324960
230.017	282629	251366	311880	319686	270370	316815
230.024	274735	244378	304416	315348	266797	311839
230.032	266611	239517	296455	307214	259851	302220
230.039	257075	231938	285251	294264	250912	291418
230.046	244410	219596	272803	278512	239512	278402
230.053	233456	206694	260674	263410	227648	263241
230.061	221784	198414	250353	253466	218809	251683
230.068	215995	193202	244023	246974	214707	243565
230.075	210448	189508	235646	239207	209514	238021
230.083	201478	182475	224538	230971	201618	229590
230.09	189990	173905	212075	218780	190305	217896
230.097	177735	162517	199353	203956	177956	205695
230.104	165022	152240	188184	192345	168574	196230
230.112	158380	147976	179974	184505	161646	187029
230.119	156574	145940	175859	178959	156309	179534
230.126	154839	142364	170594	175437	152014	173936
230.133	151657	135842	166751	168702	145970	167472
230.141	145736	128058	161961	160025	139413	160337
230.148	139919	121743	155924	153817	133440	154004
230.155	136015	119306	152009	149928	130203	150221
230.162	135025	118461	149783	146944	127588	147301
230.17	133676	118550	146549	145297	126397	144331
230.177	130791	115127	143265	141867	121774	140353
230.184	124055	109574	136629	136349	114769	133984
230.192	120076	105643	131459	131413	111416	129757
230.199	118217	104869	131041	128797	109672	128655
230.206	120673	105699	131987	130993	110750	130207
230.213	123652	108551	133779	133189	113236	131267
230.221	123321	106946	133954	132278	112113	130849
230.228	119462	104243	132159	130070	108878	128501
230.235	116071	101018	127906	125904	105276	124050
230.242	115916	100409	125790	125408	105462	122394
230.25	119064	103222	128742	127968	107545	125555
230.257	121014	104690	130778	131256	109690	128181
230.264	121107	106065	131844	131219	109569	127936
230.271	118143	103692	130304	128813	107868	125624
230.279	115787	100701	127087	124780	104598	121153
230.286	115469	100094	124357	124481	102857	119933
230.293	117692	100640	128825	127764	105999	123242
230.301	120130	103310	131972	130189	107969	127903
230.308	121970	105262	134010	131181	109237	129480
230.315	121252	104353	132879	130242	107389	127108
230.322	118235	100844	128779	126976	105164	123483
230.33	115863	99577	126113	124605	104010	121589
230.337	116360	100761	126886	125658	105624	123169
230.344	119745	102624	130040	128859	108425	126182
230.351	121790	104525	132770	130015	110466	127614
230.359	120678	103106	132494	130050	108820	127267
230.366	117085	99015	127116	126827	103812	123864
230.373	113274	96965	123410	123333	100076	121158
230.38	112658	96700	123176	121463	101059	120719
230.388	114520	98545	126278	124466	102911	124294
230.395	117423	100516	128044	126809	104218	126236
230.402	116842	98743	125443	127203	104375	124456
230.41	113393	95141	121544	122603	101418	120538
230.417	109473	92533	118667	117566	96544	117493
230.424	107449	91814	116039	116128	96136	115603
230.431	107065	93247	117460	118075	97619	116811
230.439	107176	94161	118533	119507	98109	117454
230.446	106556	93836	117265	118947	97877	116173
230.453	102984	89185	114013	114812	95595	112287
230.46	99536	85863	109046	109135	90045	108106
230.468	97965	84472	105403	106155	87763	105569
230.475	98141	84588	104779	105426	88375	106341
230.482	98717	86505	106888	106339	90783	107797
230.49	98805	86279	106768	106412	90316	106628
230.497	96224	83205	103857	103964	87588	102684
230.504	91525	78967	99026	99102	83978	98538
230.511	88804	76146	96902	95880	81419	96566
230.519	88199	77062	96613	95778	80811	95784
230.526	88569	79661	97128	97335	81471	95292
230.533	90345	80779	97702	97633	82099	95594
230.54	88448	77764	96145	95613	79975	94240
230.548	84853	73439	91477	90691	75290	90740
230.555	82352	70735	88547	87087	73383	88279
230.562	81664	70582	86873	87032	72789	86530
230.57	83114	73184	88445	89187	74848	88264
230.577	85068	74723	91409	91345	77397	90023
230.584	83788	73635	91206	90208	76398	88572
230.591	80085	69947	87455	87238	72428	85787
230.599	78365	67445	85423	83877	69945	83542
230.606	78301	67688	83763	83626	69886	83350
230.613	80717	71265	85552	86324	72084	85378
230.62	83293	73032	88389	88841	74345	88137
230.628	85104	73287	90287	89808	75069	89295
230.635	83538	70495	89631	87885	72867	88069
230.642	80354	67227	88494	86467	70280	85653
230.65	79461	67136	88697	86248	68939	86215
230.657	83796	70256	92368	89548	71322	90067
230.664	88426	73278	96699	94174	75825	94081
230.671	92897	74978	100300	97584	77564	96042
230.679	93601	75198	101055	97728	76893	97055
230.686	92898	75071	100309	97551	73620	96644
230.693	95721	74869	102323	99173	73572	98043
230.7	101534	78074	109780	104989	77177	104210
230.708	110113	84465	120625	114905	80775	113085
230.715	121334	90603	134086	124648	86684	122994
230.722	131928	95631	147456	135672	89578	133503
230.73	142291	99941	160181	146211	92685	142374
230.737	152679	105283	173024	159624	96975	153542
230.744	168594	117604	190743	175061	104867	169076
230.751	188786	131654	213369	196698	116132	188386
230.759	206633	147239	236385	217284	128987	208544
230.766	224881	156329	257050	232669	138095	224973
230.773	239991	161235	271336	244993	142628	236792
230.78	251823	166344	283090	259526	146003	250701
230.788	264723	176247	295859	273573	152274	266003
230.795	278492	189773	313088	289813	164461	284408
230.802	293562	205289	331533	308959	177767	303086
230.81	308074	219726	347725	326727	189661	322779
230.817	322824	230981	360113	341654	201072	338476
230.824	337488	244240	372147	354979	210245	349520
230.831	355471	258706	388761	370501	222634	363651
230.839	378088	278426	407938	390694	240300	381040
230.846	407351	298752	433841	416534	262175	400746
230.853	438344	320268	464139	440273	283370	424637
230.86	470629	342366	492215	463337	305958	451380
230.868	503494	364354	527313	492978	328218	476043
230.875	536002	391301	565268	530084	355806	506915
230.882	564684	414489	603383	575788	392029	542241
230.89	572659	426425	624306	605235	420612	570002
230.897	550796	415306	617886	603633	429116	574917
230.904	505326	392916	576435	567658	412551	547308
230.911	461289	372802	528217	520102	386531	506738
230.919	430324	362524	487315	481832	367967	477678
230.926	410067	356885	457540	458705	358898	458311
230.933	389405	349922	438311	441402	353649	440817
230.941	371174	342422	419202	423689	343689	423842
230.948	348691	329072	395449	402544	333239	402314
230.955	326007	310863	372340	378981	314698	378133
230.962	305984	291604	350879	358490	298617	355189
230.97	291416	279834	335372	342448	285475	337165
230.977	280008	271183	321085	329182	275901	325350
230.984	272498	260057	309520	316064	268167	312928
230.991	261665	249035	297256	302929	257251	299979
230.999	251052	235623	284837	286623	242913	283454
231.006	238864	222625	270397	272986	228872	268995
231.013	228341	212412	259251	263241	219078	257509
231.021	221501	204457	252788	255248	214379	252186
231.028	216628	199440	244094	247388	208259	246089
231.035	207847	191458	236079	238134	201470	237744
231.042	197675	180285	223650	227110	191334	225489
231.05	185702	168490	209745	213255	180149	211307
231.057	175290	161870	200563	200939	169350	199785
231.064	168924	155895	192986	193872	164362	193363
231.072	164540	151792	187586	187428	160990	188335
231.079	161739	149199	183639	185153	157147	183754
231.086	156433	143043	176630	177650	150663	175451
231.093	150447	134881	167486	167091	141981	165830
231.101	142003	128435	158729	158011	135060	157834
231.108	135875	124974	152514	154838	130390	153776
231.115	133375	123599	150694	152510	128096	151616
231.123	133168	122470	148517	149581	127130	149605
231.13	131251	120273	143764	145510	124889	146249
231.137	126226	114520	140643	139026	118846	138603
231.144	122189	109136	134927	133056	113602	132932
231.152	118999	106649	132810	131623	109777	130884
231.159	118821	108678	133825	133416	111021	130254
231.166	121507	110131	134401	136121	112252	130526
231.173	121454	109428	133918	134402	112177	129944
231.181	118830	105153	130890	130139	108539	126697
231.188	114530	101925	126278	126486	104407	124453
231.195	113716	100665	124481	124358	103479	123629
231.203	115925	103421	125428	125438	104890	125276
231.21	119229	105214	129491	128774	107863	127562
231.217	121259	106935	133821	130598	108501	128177
231.224	120455	106317	133677	129944	106372	126535
231.232	119103	104004	129043	126724	102998	124297
231.239	117983	102126	127571	125851	103464	123432
231.246	119886	103886	129860	127264	105767	125676
231.254	122245	107461	133836	131691	109292	129366
231.261	125380	108965	136048	134492	112465	131311
231.268	125155	108034	135256	134247	111902	131787
231.275	122219	105351	132817	131879	110834	130029
231.283	120344	105005	132277	130676	107102	128954
231.29	122274	105534	133430	132482	107779	130724
231.297	126258	108909	138241	136807	111636	134175
231.305	130488	112536	142408	141638	115245	137385
231.312	130868	112170	143987	141512	114612	138264
231.319	129438	109462	141327	139298	112869	135442
231.326	127067	108362	139042	137721	110230	132956
231.334	126923	107445	138970	138526	110828	134135
231.341	130230	109888	142425	141843	114249	138512
231.348	133100	112968	145413	146272	117399	141770
231.356	134529	114871	145620	145563	117849	141971
231.363	131746	113501	144521	143066	115808	140452
231.37	128648	110860	141436	138808	112801	137403
231.377	127887	107751	139693	137450	112473	136392
231.385	128960	109057	141379	139140	114111	137046
231.392	130123	110376	142279	140940	116250	140633
231.399	130821	111389	143076	142086	116402	141583
231.407	128777	108957	139778	139524	113087	139346
231.414	124698	104343	135200	135387	110190	134026
231.421	121756	101482	131166	132101	107420	130146
231.428	121092	102775	130941	132678	107147	129212
231.436	120675	104357	131654	133348	108400	129756
231.443	120739	104226	133276	132330	108837	132038
231.45	117846	101366	129515	129352	105613	129025
231.458	113288	96273	123589	124082	100833	122783
231.465	108399	92089	119162	119417	97301	118371
231.472	106870	89928	116428	116075	95787	116500
231.479	106991	90742	116005	116319	96865	116698
231.487	107468	92195	116380	116981	98130	117600
231.494	105089	90731	112777	113608	95422	113583
231.501	100147	85578	107998	107027	90272	108486
231.509	94441	81581	102662	101387	84949	103191
231.516	92288	79407	100324	99449	83837	101241
231.523	93497	80970	100026	101002	85801	100739
231.53	95523	82332	100779	102430	87190	102208
231.538	93405	79931	99638	100755	85447	100395
231.545	89952	76541	96375	96161	82135	95654
231.552	86565	73122	91143	91196	77583	92130
231.56	84297	71070	88928	89101	74567	89614
231.567	84066	72090	90445	90151	76012	91123
231.574	87067	73741	93065	92561	78635	92009
231.581	86169	74880	93036	92781	79299	91609
231.589	84425	72429	89812	91004	76874	89004
231.596	81791	68842	85944	86049	72984	85970
231.603	79967	66044	84192	83809	70081	84394
231.611	80978	67350	85570	85502	71435	85467
231.618	82966	70391	87849	88319	73698	87927
231.625	84852	72023	90196	90612	75772	89405
231.632	85140	70975	90349	90145	74014	88798
231.64	82989	68817	88378	86506	70421	85965
231.647	80677	67989	87141	86242	69006	85311
231.654	81817	68161	90417	88645	69060	87353
231.662	87720	71968	96037	92380	72594	92193
231.669	93615	74624	100531	97784	76560	96521
231.676	96573	76811	103282	100066	77341	99173
231.684	98949	76400	104789	101874	76873	100101
231.691	103563	75660	107746	104100	75619	102758
231.698	109007	78738	115720	109722	78136	109913
231.705	121018	85675	132877	121068	83268	121908
231.713	137873	95045	154615	136209	89933	136710
231.72	159120	104830	181772	157150	99014	154182
231.727	182852	115118	211105	181285	106963	173602
231.735	208434	126605	241809	208041	115713	195706
231.742	237992	142054	273667	240198	128718	221710
231.749	269302	160324	309910	274303	145444	255737
231.756	300469	178030	347786	308350	160063	288942
231.764	332024	198500	386222	341639	174873	319667
231.771	363076	215382	422388	372522	187794	348816
231.778	390932	232078	451493	398055	197893	378268
231.786	416176	249720	478712	428759	211837	407690
231.793	443612	269991	506796	464870	231379	440179
231.8	468953	295044	532969	496848	257627	472549
231.807	497318	320271	555701	525547	280495	505481
231.815	524603	344042	573486	552820	297095	541766
231.822	546297	364536	592978	578805	316753	568375
231.829	561017	384388	612354	598012	338722	584930
231.837	577029	408869	634591	613347	364555	597691
231.844	602668	436234	654742	631157	395675	615254
231.851	629333	459158	674657	652829	423167	636132
231.858	649990	478074	690606	667136	449730	658295
231.866	658259	495904	705595	679688	473039	678686
231.873	668403	512855	711928	697476	500240	695280
231.88	680392	532319	721668	719832	528764	708239
231.888	686298	551780	735482	741584	559455	724973
231.895	674803	559433	738502	755870	577774	733334
231.902	645710	553512	719655	747529	584006	721124
231.91	607496	537331	678615	711144	576964	695953
231.917	572213	518277	633370	669114	558715	664084
231.924	537237	503688	593424	629170	543011	640702
231.931	502903	485388	558946	599684	525243	614433
231.939	472497	466334	527439	571565	503156	582605
231.946	437662	440219	495438	541570	480220	545654
231.953	398818	404339	459968	502940	455271	501537
231.961	361642	370044	418079	457887	424753	460307
231.968	330394	340992	384018	416890	392907	420462
231.975	307974	315005	357336	385240	361943	388670
231.982	288779	292243	335220	358733	333628	360768
231.99	271353	269759	315173	329983	308667	333952
231.997	252983	246517	293420	302319	284115	307437
232.004	233444	227314	267847	275171	258406	283713
232.012	216397	210835	246001	255282	238520	262772
232.019	205101	200470	232750	242937	224289	247428
232.026	197993	193099	226344	233906	212815	236740
232.034	191608	185778	220536	223311	203152	227281
232.041	182125	176303	209941	211256	192737	215049
232.048	170864	165097	195208	198098	177742	201074
232.055	159097	152570	181848	184492	165351	187962
232.063	151849	145755	172952	175058	156375	178059
232.07	150698	141861	169326	169208	150444	172793
232.077	149243	139259	166776	165706	145006	168847
232.085	144040	135347	163869	161907	141696	162970
232.092	137519	127881	155838	154169	134583	155359
232.099	133174	120176	148107	146892	126059	147004
232.107	129037	117632	142096	142684	122145	141683
232.114	127604	117358	140586	140745	121628	140571
232.121	128476	117160	141195	140695	122069	139927
232.128	126825	115097	140885	140432	120724	139230
232.136	124146	110594	136536	135308	117044	133852
232.143	119526	106546	131184	130296	112361	128942
232.15	118869	104520	128258	128556	108821	126087
232.158	120001	106132	129638	130814	110391	128180
232.165	122804	107741	132491	133306	113690	130226
232.172	123998	108371	134915	135738	113520	131815
232.179	122711	106589	133762	133201	112095	129513
232.187	118725	103807	129842	130075	108428	125094
232.194	117403	102035	127361	127005	105825	124550
232.201	117559	102633	128963	126929	106333	126726
232.209	120725	105781	132978	130667	108478	129540
232.216	124300	108853	136066	134407	110933	131749
232.223	125387	109627	136274	135448	110613	132346
232.231	124281	108925	135713	134891	109617	130255
232.238	123172	106711	134110	134081	108041	128155
232.245	123329	106270	134520	135119	108945	128852
232.252	126229	109651	137401	140010	112789	133107
232.26	130351	114021	141704	143386	115997	138171
232.267	133277	114616	145002	145521	116517	139442
232.274	133601	113503	145950	145924	115382	138025
232.282	132140	112035	144458	144434	113981	137435
232.289	132099	112517	145886	143789	115286	139407
232.296	136141	115965	149469	149074	118595	143768
232.304	140562	118427	153661	154471	122939	147476
232.311	144883	120364	157094	157432	126064	150325
232.318	144506	120606	157605	156064	125676	150537
232.325	142857	118097	155379	153191	122835	149381
232.333	141367	116776	155970	152138	122072	148738
232.34	142800	119114	158528	155587	124011	151625
232.347	147567	122715	159821	159954	126001	155642
232.355	148639	125706	162652	163962	128077	158344
232.362	148642	124483	162174	163756	128396	158139
232.369	145703	120965	159755	159604	125510	154642
232.377	144183	119059	157980	157325	123750	153357
232.384	142557	118308	157927	155762	124001	155178
232.391	143408	119972	159107	157654	126823	157901
232.398	144523	120374	160593	160164	127992	158897
232.406	143368	119057	158711	159031	127266	155454
232.413	139116	114766	155170	153180	123134	152452
232.42	133651	111939	150206	147576	119111	147884
232.428	130619	109790	145978	146185	117512	145408
232.435	131440	110968	145840	147115	117745	145152
232.442	131695	111768	145940	147234	119320	144310
232.45	129253	110168	142913	144174	117065	142051
232.457	124304	104951	137034	137493	112181	136413
232.464	118665	100318	130665	132247	106931	130326
232.471	114643	96389	124525	127678	103984	126860
232.479	113654	95018	123350	124925	102467	125955
232.486	112673	95780	123640	124724	103098	125807
232.493	110783	95075	122281	123141	103796	123936
232.501	107249	91890	117516	118942	99446	118515
232.508	101466	86915	109120	112298	93952	111658
232.515	98117	83948	104407	107130	90626	106306
232.523	96981	83382	104370	105959	89663	105894
232.53	97013	84006	105841	106571	90986	107047
232.537	96901	84948	105013	106185	90725	106708
232.545	94633	82824	102291	103066	88290	102858
232.552	91283	78850	97184	98363	83404	98309
232.559	88346	75053	94127	95374	79443	94477
232.566	87390	74600	94796	93715	78425	93467
232.574	89511	75997	96175	95117	80389	96141
232.581	92262	78563	97610	97372	82308	97349
232.588	90687	77790	96221	96336	80277	97196
232.596	87930	74262	93459	94408	76840	93901
232.603	85818	71967	91021	89818	74706	90879
232.61	85611	71827	90401	90674	74551	89887
232.618	88814	74522	92492	93452	77510	93103
232.625	91630	76482	96749	97753	80853	96675
232.632	92566	76704	98601	98041	80943	97204
232.639	90594	75370	98092	95827	78492	95700
232.647	89162	71997	96247	94709	75186	93746
232.654	90341	71799	96399	96559	74625	93901
232.661	94007	75409	101566	100585	77638	97958
232.669	98811	79785	107224	105822	80946	103191
232.676	101372	82665	111315	108906	84233	106511
232.683	102839	82425	112911	109510	84039	107940
232.691	104128	80727	114534	108610	81061	108257
232.698	107212	80681	115653	110743	80780	109376
232.705	114999	84336	122307	118765	84839	116153
232.713	124570	90793	134007	127880	90801	126556
232.72	135977	98941	149979	138457	96199	137701
232.727	148189	103339	164861	149921	98945	147510
232.734	160732	109164	180044	161533	102100	158946
232.742	174011	115481	199907	178596	108579	174387
232.749	192724	126977	219498	200145	116778	192483
232.756	213053	140828	242068	224150	129769	212626
232.764	234179	155034	266765	249147	141777	237941
232.771	251841	164541	287571	270178	148544	259757
232.778	267397	172445	303336	283724	152739	275768
232.786	281166	178253	319816	295544	158373	288549
232.793	294710	188371	336562	311597	167047	302161
232.8	312981	203726	356273	330630	179885	322638
232.808	330154	220375	374312	349426	193709	345073
232.815	346157	233306	388169	365998	207829	364912
232.822	359400	245118	397991	384434	218754	379383
232.829	370648	257624	409423	400997	230505	393335
232.837	382972	269646	421088	412945	244404	404843
232.844	397698	285537	437560	422485	259670	417261
232.851	417674	302808	453166	437715	277046	430183
232.859	441416	320211	475800	455304	296323	447472
232.866	460361	332971	494127	474341	315762	463046
232.873	464013	339711	502085	487550	333659	479234
232.881	468048	347490	502072	497161	348709	490362
232.888	477359	357242	506332	503493	361977	498859
232.895	488994	372848	519049	518234	375698	508171
232.903	491545	384067	528900	533658	391331	516938
232.91	472468	379778	521598	530903	397594	512846
232.917	436134	362355	491533	503999	389655	494139
232.924	400877	345119	452725	465919	373466	468516
232.932	372203	331259	417972	432694	357305	441312
232.939	347392	321018	394442	411685	341655	417506
232.946	328108	310959	372398	392056	330351	396072
232.954	308183	295870	348596	368617	317922	372835
232.961	285363	276428	322934	344802	300641	346860
232.968	264024	257364	299534	319091	282116	323337
232.976	244937	239932	280193	296977	266179	301008
232.983	234035	228477	267363	281695	251113	284522
232.99	224876	217057	255209	267376	238443	269494
232.998	214695	205368	244217	251884	225945	256666
233.005	202044	193160	230067	236204	211194	238855
233.012	188786	179603	213343	220880	195089	221674
233.019	179025	170081	202110	208860	182723	208854
233.027	173465	164484	195762	201906	174308	203338
233.034	171396	160937	193360	198244	170855	198741
233.041	166999	157186	187741	191297	166462	192673
233.049	160581	150116	180123	181528	158129	184273
233.056	151691	141670	171635	170246	147372	173355
233.063	144005	135885	163813	162737	141588	164986
233.071	142573	132669	159982	158649	138830	161204
233.078	141081	132232	159159	157514	136997	159723
233.085	140278	130061	157311	155452	135166	157753
233.093	136431	126369	153539	150787	129936	153070
233.1	130957	120044	146150	144342	124271	146132
233.107	127234	115179	141964	139815	119724	141053
233.115	126259	113663	140614	137487	116808	139432
233.122	128417	115922	142233	139066	118170	140415
233.129	129943	118278	143698	140724	120848	141091
233.136	128234	115848	141851	138860	119713	138982
233.144	124743	111581	137077	135948	115109	134309
233.151	121044	108803	135229	133138	112327	130224
233.158	123084	109557	133670	134402	112036	130522
233.166	126981	112140	137828	137536	114580	133807
233.173	131139	115918	142180	141411	117715	137250
233.18	131728	116316	143205	143234	119459	138401
233.188	130964	114068	141131	139238	116821	136360
233.195	129269	111654	139599	136886	114414	133751
233.202	129553	112048	138666	138136	114232	135466
233.21	132837	114856	143755	141098	118256	139862
233.217	136254	118755	149680	145088	121656	143738
233.224	138581	120896	151483	146923	123408	146120
233.232	137925	120047	149662	146431	121026	145173
233.239	135327	116257	146999	145539	118789	141754
233.246	134423	115062	146126	144508	117866	141556
233.253	137288	116257	148727	147200	121070	144738
233.261	141974	119926	151698	150778	125450	148229
233.268	142799	122925	155195	153989	127874	149978
233.275	141415	121919	155277	152485	126983	149522
233.283	139209	118149	152005	148634	123440	146819
233.29	136770	117329	149882	145831	120937	144714
233.297	138356	116855	149561	148867	120938	145348
233.305	139783	118829	152234	152194	124084	148421
233.312	142452	120363	154936	153809	127232	150451
233.319	140326	118611	152875	151993	125327	147575
233.327	138003	116199	149543	147920	122195	143639
233.334	135183	114127	146117	142441	119005	140463
233.341	133178	113137	144935	141261	118001	140381
233.349	134262	114878	146086	143879	119843	142208
233.356	134610	114530	146661	145382	120305	143793
233.363	134613	113298	145155	143625	120072	142522
233.371	129316	109485	140056	139477	117372	138175
233.378	122950	105991	135481	133631	112523	131871
233.385	120705	103556	130850	129832	108615	129391
233.392	120685	104342	130981	131576	109463	130705
233.4	121340	105075	132178	132986	111721	131477
233.407	120156	102934	131909	131592	112447	128819
233.414	115512	99760	127161	126484	107286	124702
233.422	110201	94327	120300	120378	101519	118312
233.429	105828	90896	116294	115444	97613	114830
233.436	104870	90168	114053	114605	97290	114608
233.444	105096	91332	114764	115160	99289	115170
233.451	105744	92106	114122	114867	99316	113977
233.458	103399	88882	111023	111575	95779	110218
233.466	97271	84109	105875	105237	90197	103693
233.473	92525	80539	101457	100977	85882	99999
233.48	91793	79469	99289	100909	84588	98897
233.488	92627	79808	100670	101393	85962	99722
233.495	93026	81434	101268	100455	87188	100984
233.502	91594	80461	99132	98556	84969	99246
233.51	87716	77050	94402	94549	80955	94830
233.517	84435	72859	90274	89600	76890	90749
233.524	83766	72135	89383	88757	74682	88765
233.532	85572	74110	90349	90275	76451	90193
233.539	87145	76656	91663	91455	78740	91376
233.546	86773	75260	91940	91692	78612	91635
233.553	84047	72176	89747	88486	75117	88873
233.561	80194	68682	86167	84462	71578	84991
233.568	79254	67495	84442	82501	69386	83474
233.575	81219	69239	85312	84498	70707	85087
233.583	83582	71970	88400	87656	73973	87341
233.59	83539	73327	89042	88857	75326	88224
233.597	83800	71618	88776	87449	73728	86878
233.605	80585	67607	86400	83760	70280	85129
233.612	79592	66486	84677	82983	69225	83716
233.619	81131	68790	86787	84967	70888	85379
233.627	84545	71441	90549	88908	74343	90233
233.634	87763	72978	94664	92055	76915	93345
233.641	87367	73114	95683	92619	75079	94283
233.649	87459	71011	93830	91305	71990	92393
233.656	86992	70030	94583	91223	70861	92029
233.663	89056	71447	98242	94988	72405	94391
233.671	94074	74700	102782	100703	75782	99415
233.678	99109	77834	108501	105356	79130	104599
233.685	100980	79775	111276	108001	80318	106927
233.693	102286	78413	112494	108018	79184	106492
233.7	102944	77809	113077	109280	77789	106803
233.707	107026	80102	118328	112659	79060	111361
233.715	114881	85799	126964	120307	84466	118900
233.722	124143	91487	137695	130554	90296	128375
233.729	132719	96460	148830	140582	93873	136333
233.737	139946	99913	157022	147392	95890	141888
233.744	148161	102555	166091	154617	97032	149066
233.751	157633	107488	175388	165854	101198	160290
233.758	171405	118605	188168	180246	109343	172487
233.766	186048	129584	203734	195181	118431	189921
233.773	198625	138332	219855	210278	125851	205611
233.78	210085	142678	234027	219692	130246	217654
233.788	218256	146867	245521	229937	133621	225930
233.795	227957	153248	258332	243517	139962	234671
233.802	244209	164494	273537	256694	150291	249266
233.81	261328	180235	293561	274946	162128	270940
233.817	281270	194089	313879	295912	177151	292082
233.824	300185	207185	329740	315335	188574	308424
233.832	313311	215664	345758	331931	198373	318782
233.839	327505	227556	359644	346699	209489	334458
233.846	345754	240877	377133	362469	220415	352905
233.854	372764	259303	400898	385572	236720	370947
233.861	402042	280626	428938	410047	256681	392834
233.868	426419	298880	459412	434796	276455	417230
233.876	437791	312243	478784	458698	297287	439371
233.883	438267	315181	483932	472017	315112	452584
233.89	430711	315422	477836	472124	320638	456987
233.898	427992	321271	473068	470545	321463	459162
233.905	427523	328740	472828	471970	325697	457915
233.912	423638	331641	466694	468249	329896	457155
233.92	413792	328622	458244	459655	329634	449576
233.927	400571	324789	444122	448918	328770	438702
233.934	389594	322032	432079	436198	323406	430149
233.942	384139	321196	421562	428127	323229	425524
233.949	379107	321214	416120	421141	326233	421674
233.956	368045	316924	404935	412900	325075	414504
233.964	354392	306418	390359	400334	320786	402389
233.971	338969	295928	374042	386122	311917	387902
233.978	326543	287237	361069	374299	304930	373862
233.986	316875	280889	349503	362371	298703	361806
233.993	308362	276399	340162	353884	290734	351018
234	299617	270039	329538	343065	284724	340654
234.008	288600	261184	316122	330099	274980	328467
234.015	274434	248344	300596	312557	263285	315438
234.022	257266	236112	284237	296264	252305	300939
234.029	245906	225906	269709	284451	241981	285628
234.037	236197	216928	259558	275829	233279	274309
234.044	226702	210203	250656	264105	227834	263529
234.051	214639	200284	237572	249408	217575	250931
234.059	201635	187795	223805	233019	204541	235580
234.066	191468	174888	212112	219536	192344	221543
234.073	183690	166390	203995	209048	181648	212419
234.081	178997	161433	197473	202109	176280	203132
234.088	174067	157405	191161	195279	171930	196575
234.095	168263	152153	183801	188392	165608	190384
234.103	161514	145072	176476	181676	156901	182438
234.11	152844	136979	169161	172250	148174	174222
234.117	148451	130805	163758	166066	142260	166679
234.125	146445	129623	160560	162974	140070	163641
[truncated: 122,592 more rows]
